# Supplementary material for: Integrated Transcriptome and Metabolomics to Reveal the Mechanism of Adipose Mesenchymal Stem Cells in Treating Liver Fibrosis
Source: Int J Mol Sci. 2023 Nov 8;24(22):16086. doi: 10.3390/ijms242216086 (PMC10671340; doi:10.3390/ijms242216086)
Supplement: Supplementary file 1 [file ijms-24-16086-s001.zip]

Archive with 2 entries (2 files):
- Supplymentary S1.pdf
- Supplymentary S2.xlsx
