# Supplementary material for: Integrated Transcriptome and Metabolomics to Reveal the Mechanism of Adipose Mesenchymal Stem Cells in Treating Liver Fibrosis
Source: Int J Mol Sci. 2023 Nov 8;24(22):16086. doi: 10.3390/ijms242216086 (PMC10671340; doi:10.3390/ijms242216086)
Supplement: Supplementary file 1 [file ijms-24-16086-s001.zip › Supplymentary S2.xlsx]

## Sheet: Sheet1
CCl4 vs Cont					MSC vs CCl4					MSC vs Cont
symbol	log2FoldChange	pvalue	padj	type	symbol	log2FoldChange	pvalue	padj	type	symbol	log2FoldChange	pvalue	padj	type
Fam111a	10.9374	2.3087e-115	4.6061e-111	up	Cyp2c11	10.4517	2.7145e-159	5.4615e-155	up	Scd	-6.2047	2.8746e-27	5.5877e-23	down
Aldh1a7	-6.5046	1.0961e-99	1.0934e-95	down	Atf3	-6.1431	8.2924e-56	8.3421e-52	down	Lilrb3	2.5404	8.1299e-25	7.9014e-21	up
LOC259244	-14.4674	1.4828e-83	9.8611e-80	down	LOC259244	12.3116	5.913e-55	3.9657e-51	up	Gckr	-2.0586	3.3548e-23	2.1737e-19	down
Dhrs7l1	-9.1004	7.0906e-81	3.5366e-77	down	Dhrs7l1	8.8282	2.4725e-53	1.2437e-49	up	Anxa3	1.6302	3.3528e-22	1.6293e-18	up
Cyp4a2	-7.0743	1.0697e-66	4.2684e-63	down	Ddit3	-3.7572	3.3121e-53	1.3328e-49	down	Lilra5	1.9839	4.037e-20	1.5694e-16	up
Cyp2c11	-9.9092	1.4679e-64	4.881e-61	down	Ces1d	5.8111	3.9841e-50	1.336e-46	up	RGD1560925	-2.7208	2.7748e-19	8.9893e-16	down
Ces1d	-5.8453	1.3232e-41	3.7714e-38	down	Isyna1	-3.0723	2.2606e-47	6.4977e-44	down	Prf1	2.3057	3.8115e-19	1.0584e-15	up
Mmp12	7.1674	2.5689e-41	6.4066e-38	up	Bhlha15	-4.6754	2.7007e-42	6.7923e-39	down	Wdfy4	2.0183	5.1115e-19	1.242e-15	up
AABR07048463.1	-10.8265	1.7374e-36	3.8515e-33	down	Il23a	-5.7112	4.9597e-42	1.1088e-38	down	Hck	1.9915	7.438e-19	1.6064e-15	up
Il23a	6.1068	1.5035e-35	2.9996e-32	up	Myc	-2.7403	2.153e-40	4.3318e-37	down	AABR07004397.2	-3.1872	1.4335e-18	2.7864e-15	down
Aldh1a1	-3.4397	1.4008e-32	2.5407e-29	down	Fmo1	6.4146	8.4417e-35	1.5441e-31	up	Me3	-1.6265	4.7458e-18	8.3863e-15	down
Abcg8	-3.8162	2.2601e-32	3.7576e-29	down	Asns	-3.6159	2.6273e-32	4.405e-29	down	Adam11	2.8012	1.4582e-17	2.3621e-14	up
RGD1560925	-5.4404	5.0909e-32	7.8129e-29	down	Gtpbp2	-2.5664	4.8059e-32	7.438e-29	down	Dnah6	-4.2823	6.3656e-17	9.5181e-14	down
Ddit3	3.7962	7.1305e-32	1.0161e-28	up	Cyp3a18	3.1325	4.9955e-31	7.1793e-28	up	Capg	2.1463	8.1765e-17	1.1353e-13	up
Fmo1	-6.0087	1.8359e-30	2.4418e-27	down	Hspa5	-2.5287	1.2447e-30	1.6695e-27	down	Cd68	2.1946	9.0121e-17	1.1679e-13	up
Rsad2	7.6592	2.0418e-29	2.546e-26	up	Casp12	-3.0106	2.0777e-30	2.6127e-27	down	Ccl6	1.7307	1.4664e-16	1.7815e-13	up
Mthfd2	4.1225	4.0579e-29	4.7623e-26	up	Dnajb9	-2.1201	2.5137e-30	2.975e-27	down	Slc11a1	1.895	1.897e-16	2.1691e-13	up
Hsd3b5	-3.5112	7.6735e-28	8.5052e-25	down	Slc13a3	4.0649	8.3324e-29	9.3137e-26	up	Cd83	1.929	1.3346e-15	1.4412e-12	up
Adm2	5.1517	1.3639e-27	1.4322e-24	up	Il5ra	-8.8844	1.6222e-28	1.7178e-25	down	Spi1	1.9489	2.7299e-15	2.7468e-12	up
Gpnmb	4.3601	2.6309e-27	2.6245e-24	up	Cyp2c13	3.6782	1.9496e-28	1.9613e-25	up	Lcp1	1.9872	2.8262e-15	2.7468e-12	up
Slc13a3	-3.7744	3.5495e-27	3.3722e-24	down	Trib3	-4.0312	6.6289e-28	6.3261e-25	down	Syk	1.8575	3.2202e-15	2.9807e-12	up
Hid1	3.7175	7.6802e-27	6.9649e-24	up	Paqr7	2.8982	6.9172e-28	6.3261e-25	up	Dpp7	1.7469	6.2692e-15	5.5391e-12	up
Gtpbp2	2.5499	8.5212e-27	7.3916e-24	up	Adm2	-4.6686	7.8877e-28	6.9e-25	down	Arhgdib	1.5116	7.1676e-15	5.573e-12	up
Bcat1	8.3003	1.8175e-26	1.5109e-23	up	Aldh1a1	3.1789	2.583e-27	2.1654e-24	up	Bcl2a1	2.0128	7.0908e-15	5.573e-12	up
Itgam	3.5584	1.9197e-26	1.532e-23	up	Creld2	-2.6268	3.067e-27	2.4683e-24	down	Ptprc	2.1779	6.7765e-15	5.573e-12	up
AABR07047899.1	-16.397	3.4469e-25	2.6449e-22	down	Ppp1r15a	-3.4744	4.1368e-26	3.1635e-23	down	Irf5	1.6414	1.9304e-14	1.4432e-11	up
Ces2h	-2.6064	4.1637e-25	3.0767e-22	down	AABR07048463.1	8.8785	4.2452e-26	3.1635e-23	up	Cybb	1.7149	3.7517e-14	2.701e-11	up
Cyp3a18	-3.2101	4.4146e-25	3.1456e-22	down	AABR07035374.1	4.6963	7.1476e-26	5.1361e-23	up	Laptm5	1.7368	5.7447e-14	3.8505e-11	up
Tes	4.6139	9.0659e-25	6.237e-22	up	Slc22a8	3.1764	2.9287e-25	1.9642e-22	up	Slfn2	1.8469	5.558e-14	3.8505e-11	up
AABR07035374.1	-4.3506	2.0424e-24	1.3583e-21	down	Slc13a4	3.9251	2.8476e-25	1.9642e-22	up	Itgb2	1.7788	1.0879e-13	7.049e-11	up
Chpf	2.9944	2.2594e-24	1.4541e-21	up	Mthfd2	-4.0254	7.9236e-25	5.1427e-22	down	Gpnmb	2.1785	1.3178e-13	8.263e-11	up
Il5ra	11.6342	2.5638e-24	1.5985e-21	up	Serp1	-1.2942	1.7107e-24	1.0756e-21	down	Coro1a	2.1368	1.6349e-13	9.9312e-11	up
Cyp3a9	-5.2278	3.273e-24	1.9788e-21	down	Eif1a	-1.8635	4.0941e-24	2.4962e-21	down	Cyp3a9	-3.0993	1.6941e-13	9.9787e-11	down
RGD1564804	-2.4599	4.1838e-24	2.455e-21	down	Rhobtb1	2.0834	6.6866e-24	3.9569e-21	up	Tnfrsf14	2.7311	2.2014e-13	1.2585e-10	up
Gdf15	3.8513	1.2003e-23	6.842e-21	up	Slc7a1	-4.6252	1.8842e-23	1.0832e-20	down	Irf8	1.5786	2.3147e-13	1.2855e-10	up
Arhgap22	5.4664	1.6533e-23	9.1626e-21	up	AABR07035348.1	4.8949	3.0095e-23	1.682e-20	up	Dok2	2.2966	2.7691e-13	1.4952e-10	up
Hspa5	2.1605	5.6725e-23	3.0587e-20	up	Chpf	-2.4098	3.4989e-23	1.9027e-20	down	Ifitm1	1.3193	3.4648e-13	1.7731e-10	up
Ppp1r15a	3.2333	8.1409e-23	4.2742e-20	up	Chac1	-3.6913	6.137e-23	3.1853e-20	down	Napsa	2.4715	3.5575e-13	1.7731e-10	up
Pla2g7	4.4119	1.1556e-22	5.9117e-20	up	Rsad2	-6.1556	6.1743e-23	3.1853e-20	down	C1qb	1.7116	3.5215e-13	1.7731e-10	up
Cd83	2.8091	1.4785e-22	7.3742e-20	up	Nox4	5.8175	6.5507e-23	3.295e-20	up	Gzmm	2.4722	3.8885e-13	1.8435e-10	up
Bhmt	-3.5923	1.5649e-22	7.6148e-20	down	Ficd	-2.7079	8.9285e-23	4.3815e-20	down	Hcls1	1.6676	3.8262e-13	1.8435e-10	up
Tnfrsf21	4.2407	1.6498e-22	7.8369e-20	up	Fabp5	-2.7622	1.6065e-22	7.6961e-20	down	Itgal	1.6259	4.9871e-13	2.3081e-10	up
Slc7a1	4.7133	6.1325e-22	2.8453e-19	up	Zfand2a	-4.2556	1.813e-22	8.4831e-20	down	Arhgap25	1.7471	5.4945e-13	2.4273e-10	up
Atf3	5.6395	1.4375e-21	6.518e-19	up	Bcat1	-5.931	8.2449e-22	3.7702e-19	down	Nckap1l	1.7945	5.4155e-13	2.4273e-10	up
Ckap4	4.5343	2.3904e-21	1.0598e-18	up	Mir3591	4.1837	1.0402e-21	4.6509e-19	up	Ccl5	2.0487	5.6475e-13	2.4395e-10	up
Lgals3	4.934	3.1256e-21	1.3556e-18	up	Shc4	-6.0994	1.1203e-21	4.8999e-19	down	Ncf1	1.9868	7.4237e-13	3.137e-10	up
Gucy2c	5.9853	5.0082e-21	2.1259e-18	up	Gzma	4.2749	1.2031e-21	5.1503e-19	up	Ighm	2.5999	1.2469e-12	5.1569e-10	up
Cyp2c13	-3.0559	1.3753e-20	5.7166e-18	down	Tes	-3.8038	2.0547e-21	8.6127e-19	down	Layn	1.8179	1.3171e-12	5.3336e-10	up
AABR07035348.1	-4.2846	3.4461e-20	1.4031e-17	down	Gucy2c	-5.0512	2.5879e-21	1.0626e-18	down	Slc15a3	1.6337	1.4179e-12	5.6246e-10	up
AABR07004397.2	-3.612	4.5524e-20	1.8165e-17	down	Slc7a11	-5.5523	1.8165e-20	7.3094e-18	down	Fmnl1	2.0491	1.4587e-12	5.6707e-10	up
Creld2	2.5229	4.8554e-20	1.8994e-17	up	RGD1564804	2.2816	3.3382e-20	1.2673e-17	up	Sash3	2.0088	1.7128e-12	6.5281e-10	up
Egr2	5.2449	5.8785e-20	2.2554e-17	up	AABR07058170.1	-4.9324	3.2518e-20	1.2673e-17	down	Rhbg	2.7979	2.229e-12	8.3323e-10	up
AABR07044001.4	-2.5887	6.4371e-20	2.4231e-17	down	Btg3	-3.5039	3.3063e-20	1.2673e-17	down	Ly86	2.2157	2.4303e-12	8.9134e-10	up
Itgax	4.2871	8.5112e-20	3.0913e-17	up	Lcn2	-4.2771	7.8886e-20	2.9392e-17	down	C1qc	1.7635	3.026e-12	1.0893e-09	up
Zfand2a	4.135	8.5219e-20	3.0913e-17	up	Akr1b7	-5.7233	8.4086e-20	3.076e-17	down	Agxt	-1.3497	3.5819e-12	1.2659e-09	down
Fabp7	-3.2271	1.0539e-19	3.7547e-17	down	Pde6c	3.208	3.4136e-19	1.2134e-16	up	Fgl2	1.8784	3.8129e-12	1.3235e-09	up
Shc4	5.8657	1.8681e-19	6.5385e-17	up	Ckap4	-4.169	3.4375e-19	1.2134e-16	down	Cfd	2.0717	4e-12	1.3641e-09	up
Btg3	3.8768	1.9569e-19	6.7313e-17	up	LOC100360095	11.749	1.6993e-18	5.8949e-16	up	Cux2	-2.7287	4.4606e-12	1.4949e-09	down
Cd300lb	6.3428	2.0136e-19	6.8089e-17	up	Hsd3b5	2.9282	2.367e-18	8.0717e-16	up	Tlr2	2.3868	4.5415e-12	1.4962e-09	up
Cd44	4.5254	2.7177e-19	9.0369e-17	up	Cdr2	-4.3587	4.2648e-18	1.4301e-15	down	Ptgs1	1.6331	5.7142e-12	1.7968e-09	up
Lrtm2	-6.4347	3.2079e-19	1.0492e-16	down	Pnp	1.292	5.0977e-18	1.6814e-15	up	Dram1	2.2429	5.6966e-12	1.7968e-09	up
Hk2	3.187	3.3844e-19	1.0891e-16	up	Rrp12	-2.0308	5.3057e-18	1.7218e-15	down	Fcer1g	1.6318	5.7311e-12	1.7968e-09	up
Me3	-3.2029	5.0906e-19	1.6121e-16	down	Mgst3	2.5223	8.9647e-18	2.863e-15	up	Aif1	1.7613	5.8513e-12	1.8054e-09	up
Cthrc1	6.024	5.9412e-19	1.8521e-16	up	Cd44	-3.6887	9.5232e-18	2.9939e-15	down	Tmem229b	1.9081	6.1474e-12	1.8671e-09	up
Ica1	3.0053	6.2853e-19	1.9292e-16	up	Adam11	5.3814	1.2475e-17	3.8616e-15	up	Il2rg	2.2799	7.9021e-12	2.3156e-09	up
Map2k6	-3.0721	6.5454e-19	1.9786e-16	down	Akr1b8	-3.1087	1.3385e-17	4.0804e-15	down	Hk3	2.6116	7.9815e-12	2.3156e-09	up
Vldlr	3.1494	6.7032e-19	1.996e-16	up	Tnfrsf12a	-3.0988	1.4402e-17	4.3248e-15	down	Selplg	2.1769	7.9203e-12	2.3156e-09	up
Gadd45a	3.3513	7.1853e-19	2.1082e-16	up	Cyp2b1	4.523	2.5804e-17	7.635e-15	up	Lrrc25	1.5806	9.056e-12	2.5887e-09	up
RGD1564865	-4.1656	2.0585e-18	5.952e-16	down	Fosl1	-4.8968	2.6613e-17	7.7603e-15	down	Axl	1.6485	9.554e-12	2.6915e-09	up
Ccl2	5.2204	2.6028e-18	7.4182e-16	up	Ccdc38	3.1068	3.0981e-17	8.8617e-15	up	Slc22a8	2.0119	1.0506e-11	2.8362e-09	up
Cacna2d4	-3.485	2.9121e-18	8.183e-16	down	Hyou1	-2.5459	3.1271e-17	8.8617e-15	down	Itgam	2.3435	1.0489e-11	2.8362e-09	up
Plekhb1	-2.6887	3.8365e-18	1.0528e-15	down	Uso1	-1.2349	3.8368e-17	1.0722e-14	down	Clec4a1	1.7636	1.0439e-11	2.8362e-09	up
Clec7a	4.0744	3.8522e-18	1.0528e-15	up	Fkbp11	-2.3953	4.0323e-17	1.1114e-14	down	Arhgap30	1.6512	1.1104e-11	2.9568e-09	up
Casp4	3.0229	4.5409e-18	1.2243e-15	up	Arid5a	-2.4373	4.8756e-17	1.3256e-14	down	Cyp2b2	2.768	1.3378e-11	3.4671e-09	up
Oasl	5.0338	4.8038e-18	1.2779e-15	up	Srms	-5.4605	6.555e-17	1.7585e-14	down	Cd4	1.6283	1.4441e-11	3.6116e-09	up
Stmn3	-6.3775	5.8857e-18	1.5451e-15	down	Ca3	6.0696	7.2937e-17	1.9309e-14	up	LOC691141	1.8681	1.4493e-11	3.6116e-09	up
Akr1c12	-3.5332	9.1123e-18	2.361e-15	down	Dusp10	-3.2778	9.8991e-17	2.5866e-14	down	Naaa	1.7527	1.6042e-11	3.9471e-09	up
AABR07021424.1	-10.1951	1.3441e-17	3.4379e-15	down	Tmem39a	-1.5143	1.254e-16	3.2346e-14	down	Lmo2	1.3996	1.8057e-11	4.3874e-09	up
Cdr2	4.4568	1.7691e-17	4.4676e-15	up	Vnn1	2.2636	1.6223e-16	4.1316e-14	up	Cyth4	1.7495	2.1156e-11	5.077e-09	up
AABR07048473.1	-10.5783	1.9841e-17	4.9482e-15	down	Gpnmb	-2.2016	1.7682e-16	4.4471e-14	down	Col27a1	1.9665	2.428e-11	5.7555e-09	up
Hck	2.3806	2.3391e-17	5.7615e-15	up	Sdcbp2	-9.3083	2.3609e-16	5.8644e-14	down	Tlr7	2.0439	3.1328e-11	7.3369e-09	up
Emilin2	3.5632	2.4622e-17	5.9907e-15	up	Tubb6	-4.0624	3.3893e-16	8.3162e-14	down	Hamp	-1.5488	3.5872e-11	8.3009e-09	down
Srms	5.5038	2.6604e-17	6.395e-15	up	Tmed3	-2.3846	7.0102e-16	1.6993e-13	down	Rab32	1.6307	3.7193e-11	8.5053e-09	up
Fst	3.9124	2.918e-17	6.9305e-15	up	Pvr	-4.0807	1.0801e-15	2.5871e-13	down	Nlrp3	1.8114	4.1914e-11	9.4736e-09	up
Tubb6	4.6299	3.0085e-17	7.0615e-15	up	Nop58	-1.9585	1.1743e-15	2.7796e-13	down	Igsf6	1.7287	4.9843e-11	1.1136e-08	up
Amz1	2.8997	3.1062e-17	7.2059e-15	up	Aen	-1.8627	1.3763e-15	3.2198e-13	down	Cotl1	1.4327	5.3632e-11	1.1846e-08	up
Neurl3	4.3057	3.9755e-17	9.1166e-15	up	Akr1c12	3.2683	1.4513e-15	3.3563e-13	up	Tlr1	2.3811	5.7453e-11	1.2409e-08	up
Cd300c2	3.0024	4.0545e-17	9.1922e-15	up	Dnajb11	-1.6945	1.7251e-15	3.9441e-13	down	Cyba	1.5338	5.7086e-11	1.2409e-08	up
Lcp1	2.9697	4.833e-17	1.0834e-14	up	Hid1	-2.7929	2.1037e-15	4.7559e-13	down	Evl	1.6694	5.8939e-11	1.259e-08	up
Gckr	-2.7537	4.9415e-17	1.0954e-14	down	Pla2g7	-2.4146	2.5951e-15	5.8014e-13	down	Adgre5	1.1066	6.1568e-11	1.3008e-08	up
Capg	3.5055	5.1852e-17	1.1368e-14	up	Arfgap3	-2.2508	3.251e-15	7.188e-13	down	Nxpe5	2.5552	6.9197e-11	1.4463e-08	up
Tceal9	3.3751	5.8468e-17	1.2679e-14	up	Arhgap22	-3.7597	4.1648e-15	9.1083e-13	down	Cfp	1.6815	7.9992e-11	1.6541e-08	up
App	2.0517	6.069e-17	1.302e-14	up	Scnn1a	3.2957	4.5651e-15	9.8536e-13	up	Gpr68	2.2056	8.3369e-11	1.7058e-08	up
Asns	2.5621	6.2726e-17	1.3173e-14	up	Map2k6	2.5851	4.6036e-15	9.8536e-13	up	Rac2	1.7754	8.5254e-11	1.7262e-08	up
Eif1a	1.4524	6.2159e-17	1.3173e-14	up	LOC501233	4.289	5.3069e-15	1.1239e-12	up	Acap1	2.5483	8.6556e-11	1.7345e-08	up
Mitf	2.5438	9.0014e-17	1.8707e-14	up	Egr2	-3.6081	5.8165e-15	1.219e-12	down	Fcgr3a	1.9653	9.3671e-11	1.8579e-08	up
Aox3	-7.0261	9.5524e-17	1.9647e-14	down	Psat1	-2.7877	8.4085e-15	1.7441e-12	down	C1qa	1.7229	1.001e-10	1.9458e-08	up
Lilrb4	5.277	1.2505e-16	2.5459e-14	up	Tceal9	-2.851	1.1207e-14	2.301e-12	down	Mmp12	3.0788	9.9842e-11	1.9458e-08	up
Ifi27l2b	2.5923	1.3448e-16	2.7102e-14	up	AABR07025051.3	-4.6666	1.2992e-14	2.6404e-12	down	Il21r	2.9923	1.1971e-10	2.3039e-08	up
Rab7b	5.0992	1.4235e-16	2.84e-14	up	Sec22b	-1.0932	1.3541e-14	2.7245e-12	down	Cd300le	1.8595	1.2163e-10	2.3179e-08	up
Gask1b	2.5255	1.5477e-16	3.0572e-14	up	Spp1	-4.5294	1.4567e-14	2.9019e-12	down	Ctse	2.0178	1.2701e-10	2.3969e-08	up
AABR07048475.1	-10.4989	1.7199e-16	3.3641e-14	down	Mmp12	-4.1091	1.4933e-14	2.9456e-12	down	Fam167a	2.209	1.5522e-10	2.8734e-08	up
Trib3	3.0274	2.08e-16	4.029e-14	up	Ssr3	-1.1917	1.5761e-14	3.0788e-12	down	Vsir	1.5266	1.5485e-10	2.8734e-08	up
Slc7a11	9.272	2.5002e-16	4.7962e-14	up	Sdf2l1	-2.2248	1.6987e-14	3.2863e-12	down	Gjc3	-2.5854	1.6626e-10	3.0488e-08	down
Chac1	3.0525	2.7237e-16	5.1753e-14	up	Tm4sf19	-4.0809	2.287e-14	4.3824e-12	down	Cd86	1.7179	2.0381e-10	3.6682e-08	up
Impdh1	3.7432	2.8576e-16	5.3786e-14	up	AABR07026032.3	-9.0437	2.3182e-14	4.4002e-12	down	Adcy7	2.4234	2.0361e-10	3.6682e-08	up
Col3a1	3.0474	3.7436e-16	6.9803e-14	up	LOC299277	-9.9704	2.3499e-14	4.4187e-12	down	Pld4	1.6924	2.2238e-10	3.9082e-08	up
Fosl1	5.8569	4.6845e-16	8.6537e-14	up	Sult1e1	5.031	2.4408e-14	4.5471e-12	up	Matk	2.336	2.2318e-10	3.9082e-08	up
Trem2	5.6038	5.3504e-16	9.7933e-14	up	Casp4	-2.5103	2.6691e-14	4.9267e-12	down	Cd300a	1.5517	2.2103e-10	3.9082e-08	up
Irf5	1.9765	6.524e-16	1.1833e-13	up	Acot4	1.8876	2.757e-14	5.0429e-12	up	Prex1	1.8014	2.2521e-10	3.9086e-08	up
Anxa2	4.8512	7.2209e-16	1.2979e-13	up	Gdf15	-2.7312	3.5763e-14	6.4824e-12	down	Myo1f	1.9832	2.3673e-10	4.0722e-08	up
Myc	2.5283	7.398e-16	1.3178e-13	up	Ica1	-2.2786	4.8311e-14	8.6787e-12	down	Ms4a6a	2.0066	2.4598e-10	4.1942e-08	up
Hsd3b3	-3.161	9.2305e-16	1.6297e-13	down	Ces2h	2.2695	5.3187e-14	9.4701e-12	up	Eln	2.6026	2.5081e-10	4.2394e-08	up
S100a10	4.0181	1.8587e-15	3.2528e-13	up	Pkmyt1	-3.2861	6.1125e-14	1.0788e-11	down	Apbb1ip	1.5931	2.5916e-10	4.3427e-08	up
Tm4sf19	5.7464	2.1402e-15	3.7129e-13	up	Abcg8	3.1546	6.7707e-14	1.1846e-11	up	Lilrb4	2.9972	2.86e-10	4.7514e-08	up
AABR07058170.1	3.8741	2.1926e-15	3.7711e-13	up	Armcx3	-2.6307	7.3574e-14	1.2761e-11	down	AABR07027447.1	4.0056	2.9216e-10	4.8127e-08	up
Adrb2	3.0489	2.2556e-15	3.8463e-13	up	Eef1akmt3	-5.8862	7.5137e-14	1.2921e-11	down	Agpat3	-1.1733	3.0723e-10	5.0185e-08	down
Cilp	3.1996	2.3452e-15	3.9653e-13	up	Riok3	-1.7059	8.4892e-14	1.4475e-11	down	Il10ra	1.9442	3.1342e-10	5.035e-08	up
Sdcbp2	10.3956	2.4623e-15	4.0938e-13	up	Map2k1	-1.4892	9.8668e-14	1.6682e-11	down	Islr	1.1935	3.1205e-10	5.035e-08	up
AABR07067810.2	-7.6741	2.4583e-15	4.0938e-13	down	Serinc2	-5.0071	1.0123e-13	1.6972e-11	down	Klhl6	2.2096	3.2914e-10	5.2441e-08	up
Cyp2j4	-2.6401	2.8058e-15	4.6035e-13	down	Bhmt	2.5631	1.1258e-13	1.872e-11	up	Fcgr2a	1.3992	3.5188e-10	5.5608e-08	up
Rnd1	3.1521	2.8151e-15	4.6035e-13	up	AABR07047899.1	14.4564	1.2602e-13	2.0783e-11	up	Ptafr	1.4887	3.7779e-10	5.9221e-08	up
Fermt3	1.5739	2.8777e-15	4.6677e-13	up	Dhx40	-1.1376	1.359e-13	2.2229e-11	down	Inpp5d	1.5224	4.3074e-10	6.6981e-08	up
Nox4	-5.4217	2.9345e-15	4.6837e-13	down	Ptpn5	-9.3692	1.4058e-13	2.2809e-11	down	Lrrc8c	1.3307	4.5785e-10	7.0632e-08	up
Arl11	3.0167	2.9324e-15	4.6837e-13	up	Nr0b2	3.3643	1.5875e-13	2.5553e-11	up	Fyb1	2.0499	4.8564e-10	7.4329e-08	up
Fabp4	4.2509	3.1002e-15	4.9089e-13	up	AABR07066529.1	-2.6785	1.9276e-13	3.078e-11	down	Fcgr1a	1.7236	5.5435e-10	8.3531e-08	up
Gpat3	4.251	3.2655e-15	5.1019e-13	up	Eif2ak3	-1.6034	1.9846e-13	3.1441e-11	down	Pycard	2.0725	7.2868e-10	1.0812e-07	up
Pkmyt1	3.5237	3.2732e-15	5.1019e-13	up	Aloxe3	-5.7033	2.1608e-13	3.3965e-11	down	Csf1r	1.4731	7.6333e-10	1.1241e-07	up
Col1a1	4.7991	3.302e-15	5.1068e-13	up	Arf4	-1.363	2.2604e-13	3.5256e-11	down	Gngt2	1.6869	7.7393e-10	1.1311e-07	up
Abcg5	-3.5693	3.3337e-15	5.1161e-13	down	Fbxo30	-1.4567	3.7587e-13	5.7292e-11	down	Clec4f	1.4079	7.8968e-10	1.137e-07	up
Il2rg	2.6798	3.3792e-15	5.1464e-13	up	Impdh1	-3.1932	3.7543e-13	5.7292e-11	down	RT1-M2	1.9149	8.0251e-10	1.147e-07	up
Acnat1	-3.6783	3.4751e-15	5.213e-13	down	Eci1	2.0084	3.7348e-13	5.7292e-11	up	Ca3	3.5501	8.4264e-10	1.1956e-07	up
Igh-6	4.1521	3.4603e-15	5.213e-13	up	Slc22a1	1.6347	3.8512e-13	5.8186e-11	up	Mx1	2.2946	8.4993e-10	1.1972e-07	up
Blnk	3.8189	3.629e-15	5.3631e-13	up	Akr1c3	3.8293	3.8833e-13	5.8186e-11	up	Slc25a36	2.0211	8.8861e-10	1.2338e-07	up
Pla2g2d	3.4598	3.6141e-15	5.3631e-13	up	Hspa1b	-3.9284	3.9041e-13	5.8186e-11	down	Cd300c2	2.047	8.8701e-10	1.2338e-07	up
Akr1b8	2.6621	4.0166e-15	5.8922e-13	up	Sema3c	-4.2715	3.9729e-13	5.8775e-11	down	Plcb2	1.6332	9.9943e-10	1.3778e-07	up
Mmd2	-8.5212	4.7571e-15	6.9277e-13	down	Gas2l3	-2.9019	4.6281e-13	6.7968e-11	down	Tyrobp	1.787	1.0245e-09	1.4025e-07	up
Dnajb9	1.5325	8.4598e-15	1.2231e-12	up	Dnase2b	-3.3292	5.04e-13	7.3481e-11	down	AABR07068161.1	1.4864	1.1159e-09	1.5169e-07	up
Akr1c2	-4.9143	9.0153e-15	1.294e-12	down	Fabp4	-3.7432	5.1494e-13	7.4537e-11	down	Abcg1	1.3622	1.2085e-09	1.6313e-07	up
Slc37a2	2.3228	9.1376e-15	1.3022e-12	up	Tsc22d2	-1.61	5.5037e-13	7.9097e-11	down	Mmp2	1.5691	1.2744e-09	1.7085e-07	up
Acadm	-2.2507	9.2955e-15	1.3153e-12	down	Lgals3	-3.3911	5.6503e-13	8.0626e-11	down	Csf2ra	1.0965	1.3528e-09	1.801e-07	up
Cyp4a1	-2.3405	1.2773e-14	1.7946e-12	down	Pald1	2.5171	5.8913e-13	8.3474e-11	up	C1qtnf6	1.9716	1.3716e-09	1.8137e-07	up
Loxl1	4.6984	1.4732e-14	2.0553e-12	up	Tnfrsf21	-3.0437	6.1001e-13	8.5828e-11	down	Ucp2	1.3079	1.6383e-09	2.1517e-07	up
Nol3	3.0884	1.5084e-14	2.0899e-12	up	Nars1	-1.6707	6.2977e-13	8.7992e-11	down	Abi3	1.301	1.6945e-09	2.2106e-07	up
Syk	2.1232	1.5513e-14	2.1345e-12	up	Plpp5	-1.3953	6.4451e-13	8.9432e-11	down	Kynu	-1.4936	1.7192e-09	2.2278e-07	down
Dram1	2.7672	1.6217e-14	2.216e-12	up	Anxa2	-4.1874	6.6006e-13	9.0962e-11	down	RT1-Bb	2.1361	1.7314e-09	2.2289e-07	up
Tymp	-2.3105	1.7912e-14	2.4311e-12	down	Ubxn4	-1.1186	8.0623e-13	1.1035e-10	down	Mylip	1.0966	1.7659e-09	2.2582e-07	up
Cybb	2.2925	2.2597e-14	3.0462e-12	up	Golga3	-1.9007	8.1529e-13	1.1083e-10	down	Sdc3	1.0119	2.123e-09	2.6972e-07	up
Adgrv1	-3.3764	2.3962e-14	3.2085e-12	down	Olr1	-4.8898	8.3892e-13	1.1328e-10	down	Ptpro	1.5681	2.1542e-09	2.7113e-07	up
Reep5	1.9774	2.5956e-14	3.4523e-12	up	Cacna2d4	2.8027	8.6197e-13	1.1562e-10	up	Siglec1	1.9026	2.162e-09	2.7113e-07	up
Basp1	4.5713	2.6131e-14	3.4526e-12	up	Cyp4a1	2.1338	8.8415e-13	1.1781e-10	up	Klrk1	2.0197	2.304e-09	2.8708e-07	up
Acat1	-1.9356	2.6383e-14	3.463e-12	down	AABR07054319.1	-4.1278	9.0595e-13	1.1992e-10	down	AABR07034739.1	2.4763	2.3785e-09	2.9448e-07	up
Msn	2.0828	2.7062e-14	3.5288e-12	up	Nrcam	-2.9884	1.0379e-12	1.3649e-10	down	Pdgfrb	1.2194	2.4181e-09	2.9749e-07	up
Rhbdf2	2.522	3.0227e-14	3.916e-12	up	Crym	1.8733	1.0876e-12	1.4209e-10	up	AABR07060872.1	2.3785	2.4805e-09	3.0325e-07	up
Rasl11b	3.6949	3.6323e-14	4.6753e-12	up	Tex15	-8.1185	1.2042e-12	1.5632e-10	down	Bin2	1.2337	2.5982e-09	3.1565e-07	up
Relb	2.2267	4.0339e-14	5.159e-12	up	Nme4	2.2664	1.5436e-12	1.9908e-10	up	Scd2	1.328	3.1556e-09	3.8099e-07	up
Plxdc2	2.5497	4.0842e-14	5.1901e-12	up	Ppp1r13l	-2.9437	1.5614e-12	2.001e-10	down	Pltp	2.0954	3.1798e-09	3.8153e-07	up
Spp1	5.661	4.7974e-14	6.0578e-12	up	Cyp4a2	5.2584	1.6602e-12	2.1141e-10	up	Sla	1.7997	3.3343e-09	3.9762e-07	up
Pecr	-2.0258	5.1986e-14	6.5231e-12	down	Gmppa	-1.0617	1.7548e-12	2.2205e-10	down	AABR07039446.2	1.4914	3.9028e-09	4.5701e-07	up
Neb	4.4306	5.811e-14	7.246e-12	up	Rgs4	-2.7509	1.8386e-12	2.3121e-10	down	Evi2b	1.7992	3.8975e-09	4.5701e-07	up
Serpina3c	-3.5491	6.9515e-14	8.6143e-12	down	Sec23b	-1.669	1.9632e-12	2.4535e-10	down	Parvg	1.4919	4.4952e-09	5.2322e-07	up
Parp6	2.1081	7.0988e-14	8.7425e-12	up	Abcb4	-1.9867	2.2049e-12	2.7384e-10	down	Prss32	-4.5951	4.701e-09	5.4391e-07	down
Glud1	-1.809	7.3909e-14	9.0464e-12	down	Rarres2	2.108	2.2257e-12	2.7474e-10	up	Nr1d1	-2.0214	5.4611e-09	6.2812e-07	down
Rarres2	-2.2438	7.6281e-14	9.2798e-12	down	Acat1	1.5984	2.5771e-12	3.1616e-10	up	Ctss	1.3224	5.5435e-09	6.3385e-07	up
Plxnc1	2.9462	7.7681e-14	9.3928e-12	up	Kctd19	-6.2588	2.6884e-12	3.2782e-10	down	Unc93b1	1.0065	5.9717e-09	6.7881e-07	up
Ndrg1	4.0929	7.8946e-14	9.4883e-12	up	Bdh2	2.0817	3.0001e-12	3.6145e-10	up	Slamf8	1.7385	6.4993e-09	7.3449e-07	up
AABR07025051.3	4.5553	8.2796e-14	9.8915e-12	up	Mog	-2.3905	3.3957e-12	4.0668e-10	down	Cd53	1.7704	6.612e-09	7.4292e-07	up
Hivep3	2.4008	9.9071e-14	1.1765e-11	up	Agmo	2.5857	3.6614e-12	4.359e-10	up	Cd180	1.5955	7.6412e-09	8.5362e-07	up
Lcn2	4.2112	1.0703e-13	1.2635e-11	up	Cavin3	-2.1045	3.8522e-12	4.5592e-10	down	Jchain	2.4435	8.2529e-09	9.1668e-07	up
Cmpk2	2.3976	1.1652e-13	1.3674e-11	up	Slc3a2	-2.7006	3.896e-12	4.5841e-10	down	Rgs1	2.3297	8.4376e-09	9.3187e-07	up
LOC299277	9.7733	1.1884e-13	1.3865e-11	up	S100a10	-3.2016	5.2912e-12	6.1895e-10	down	Sparc	1.1359	8.9627e-09	9.8428e-07	up
LOC100360095	-10.5612	1.2415e-13	1.4318e-11	down	Parp6	-1.7853	5.6417e-12	6.5614e-10	down	Oasl2	2.2363	1.0037e-08	1.096e-06	up
AABR07026032.3	8.8445	1.2375e-13	1.4318e-11	up	Wars1	-2.3222	5.7039e-12	6.5955e-10	down	Cxcl1	2.4641	1.0794e-08	1.1721e-06	up
Arid5a	2.4367	1.2552e-13	1.4392e-11	up	AABR07001432.1	-5.1616	6.1822e-12	7.1077e-10	down	Fyn	1.3105	1.1849e-08	1.2795e-06	up
Hsd17b12	-1.84	1.3291e-13	1.5152e-11	down	LOC681544	2.4992	6.3469e-12	7.2556e-10	up	Cd74	2.1272	1.2378e-08	1.3294e-06	up
Cd300le	2.9536	1.6209e-13	1.8374e-11	up	Slc35b1	-1.5778	6.5386e-12	7.4326e-10	down	AABR07051308.1	-3.0912	1.2498e-08	1.3348e-06	down
Plod2	3.5563	1.6601e-13	1.8713e-11	up	LOC100910057	3.9006	7.2133e-12	8.1535e-10	up	Fgd2	1.9137	1.2872e-08	1.3673e-06	up
Rbfa	-1.3761	1.7402e-13	1.9505e-11	down	Apof	3.2868	7.414e-12	8.3335e-10	up	Gng2	1.2628	1.3034e-08	1.377e-06	up
Cyp1b1	5.5423	1.7568e-13	1.9582e-11	up	Cyp2j10	2.3999	7.8664e-12	8.7929e-10	up	Cyp4b1	1.1543	1.3809e-08	1.439e-06	up
Snx10	3.09	2.089e-13	2.3154e-11	up	Tnfrsf9	-2.0706	8.0851e-12	8.9874e-10	down	Tnfsf13	1.3483	1.3843e-08	1.439e-06	up
Spn	2.4666	2.374e-13	2.6168e-11	up	Fabp7	2.2463	9.7133e-12	1.0738e-09	up	Akna	1.757	1.3923e-08	1.4395e-06	up
Pygl	-1.9791	2.429e-13	2.6627e-11	down	Rnd1	-2.5598	1.0484e-11	1.1526e-09	down	Sh3kbp1	1.8392	1.4002e-08	1.44e-06	up
Nrip3	3.7332	2.7375e-13	2.9845e-11	up	AABR07049821.2	2.2955	1.0626e-11	1.1557e-09	up	Col3a1	1.771	1.4766e-08	1.5107e-06	up
Olr1	6.0544	3.3706e-13	3.6548e-11	up	Arhgef37	1.9778	1.0602e-11	1.1557e-09	up	Slfn5	1.3231	1.5309e-08	1.5579e-06	up
Myo5a	2.9482	3.48e-13	3.7432e-11	up	Osmr	-2.5727	1.071e-11	1.1585e-09	down	Lgals3	1.559	1.5729e-08	1.5924e-06	up
Pycr1	4.0169	3.4897e-13	3.7432e-11	up	Nrip3	-3.394	1.0843e-11	1.1667e-09	down	Ncr1	2.3651	1.6645e-08	1.6764e-06	up
Glrx	-1.603	4.3736e-13	4.6434e-11	down	Itpkc	-1.9026	1.2339e-11	1.3206e-09	down	Septin1	1.5059	1.8123e-08	1.8109e-06	up
LOC108352756	9.5547	4.3755e-13	4.6434e-11	up	Sprr1a	-9.1048	1.3196e-11	1.4048e-09	down	Id4	-1.006	1.8166e-08	1.8109e-06	down
Ttll9	-3.392	4.7626e-13	5.0274e-11	down	Apol3	1.8521	1.4823e-11	1.5696e-09	up	Plcg2	1.787	1.8941e-08	1.8784e-06	up
Isyna1	2.4448	4.9711e-13	5.2199e-11	up	Has1	-6.6036	1.8491e-11	1.9479e-09	down	Cd84	2.0613	1.9821e-08	1.9558e-06	up
Msantd3	4.5805	5.1599e-13	5.3898e-11	up	Hsd17b12	1.326	2.4861e-11	2.6052e-09	up	Myo1g	1.8972	2.2544e-08	2.2132e-06	up
Arhgap10	3.8917	5.3213e-13	5.5295e-11	up	Plaur	-2.6031	2.5554e-11	2.664e-09	down	Pygl	-1.0495	2.4908e-08	2.4208e-06	down
Dok2	3.0001	5.9532e-13	6.154e-11	up	Hsd3b3	2.8706	2.5783e-11	2.674e-09	up	Afap1l1	1.0958	2.4797e-08	2.4208e-06	up
Zeb2	1.9143	6.0607e-13	6.2329e-11	up	Rab7b	-2.5669	2.7598e-11	2.8476e-09	down	AC141102.1	1.8285	2.5725e-08	2.4755e-06	up
Hmgcl	-1.3655	6.3053e-13	6.4182e-11	down	Apcdd1	3.0909	2.822e-11	2.8968e-09	up	Arhgap9	1.4397	2.5633e-08	2.4755e-06	up
Lyz2	3.4793	6.2955e-13	6.4182e-11	up	Phgdh	-2.7778	2.9646e-11	3.0278e-09	down	Scnn1a	1.529	2.7181e-08	2.6027e-06	up
Akr1b7	5.1789	6.4143e-13	6.496e-11	up	Cst6	-4.551	3.0357e-11	3.0848e-09	down	Klri1	3.1702	2.8778e-08	2.7421e-06	up
Slc12a3	-3.3086	6.6795e-13	6.7305e-11	down	Cfap410	1.078	3.1346e-11	3.1693e-09	up	Lyz2	1.8286	2.9307e-08	2.7789e-06	up
Tnfrsf9	2.3032	6.9936e-13	7.0115e-11	up	Mitf	-2.3274	3.1617e-11	3.1807e-09	down	Mcpt1	6.6092	3.0386e-08	2.8672e-06	up
Bcl2a1	3.177	8.8168e-13	8.7952e-11	up	Pck2	-1.4029	3.2427e-11	3.2459e-09	down	Nfam1	1.4794	3.0861e-08	2.898e-06	up
Fbln1	2.5352	8.9488e-13	8.8825e-11	up	Acaa2	2.0682	3.3416e-11	3.3284e-09	up	Nrros	1.2224	3.1557e-08	2.9491e-06	up
Cd180	2.3457	9.8858e-13	9.764e-11	up	Klf4	-3.1593	3.6378e-11	3.5963e-09	down	Tgfb1	1.1626	3.1782e-08	2.9559e-06	up
Nop58	1.8339	1.1046e-12	1.0856e-10	up	Mettl7a	2.2291	3.6464e-11	3.5963e-09	up	RGD1559575	1.1798	3.2503e-08	3.0085e-06	up
Klf4	3.6277	1.2091e-12	1.1825e-10	up	Atp1a3	-3.3624	4.005e-11	3.9307e-09	down	Cd37	1.7476	3.304e-08	3.0437e-06	up
Itgb2	2.2588	1.2222e-12	1.1895e-10	up	Ech1	1.9304	4.0253e-11	3.9315e-09	up	Col6a1	1.2319	3.3198e-08	3.0439e-06	up
Stmn4	9.5005	1.2355e-12	1.1966e-10	up	Cyb5r3	1.7383	4.6784e-11	4.5255e-09	up	Pik3cd	1.5642	3.4203e-08	3.1213e-06	up
Ptgs2	5.0728	1.2869e-12	1.2404e-10	up	Hao2	2.4668	5.4414e-11	5.2384e-09	up	Asb2	2.226	3.4506e-08	3.1342e-06	up
Arhgef19	-2.2647	1.3828e-12	1.3263e-10	down	Gabbr2	-6.3704	6.0835e-11	5.8286e-09	down	Fcna	1.611	3.5355e-08	3.1882e-06	up
Aloxe3	5.0436	1.418e-12	1.3536e-10	up	Spata5	-1.6554	6.3705e-11	6.0746e-09	down	Cib2	-2.6354	3.5428e-08	3.1882e-06	down
Ugt1a6	-1.8799	1.4318e-12	1.3603e-10	down	Plin5	2.1224	8.203e-11	7.7851e-09	up	Samd9	1.7341	3.6767e-08	3.2934e-06	up
Trpv2	3.0552	1.471e-12	1.3909e-10	up	Nrg1	-2.2456	8.4872e-11	8.017e-09	down	Clec7a	2.2666	3.7568e-08	3.3368e-06	up
Rab32	3.0174	1.599e-12	1.5048e-10	up	Abcg5	2.8788	9.0167e-11	8.4774e-09	up	Neurl3	1.643	3.7595e-08	3.3368e-06	up
Mthfd1l	3.5905	1.6795e-12	1.5731e-10	up	Socs3	-1.3333	9.0794e-11	8.4967e-09	down	Igh-6	2.205	4.1275e-08	3.6469e-06	up
Il18rap	5.5547	1.9291e-12	1.7985e-10	up	Pcp4l1	4.0125	9.3348e-11	8.6952e-09	up	Col6a2	1.4456	4.1497e-08	3.6498e-06	up
Pcolce	2.6764	1.9928e-12	1.8492e-10	up	Cyp2b2	3.5787	9.4998e-11	8.7677e-09	up	Ugt2a3	-1.2868	4.2896e-08	3.7559e-06	down
Mgst3	-2.2331	2.1858e-12	2.0189e-10	down	Aldh1b1	-2.3954	9.4605e-11	8.7677e-09	down	Tifab	1.6634	4.7931e-08	4.178e-06	up
Plaur	2.8588	2.3245e-12	2.1371e-10	up	Nr1i3	3.0148	9.692e-11	8.9042e-09	up	Fcrl1	2.4958	5.0633e-08	4.3742e-06	up
Pald1	-2.4599	2.369e-12	2.168e-10	down	Tshr	-5.0278	1.0102e-10	9.2391e-09	down	AABR07059663.1	1.6653	5.4859e-08	4.7183e-06	up
Ech1	-2.1958	2.3902e-12	2.1775e-10	down	Lrtm2	5.1284	1.0785e-10	9.8184e-09	up	Srd5a1	-1.2931	5.7907e-08	4.9586e-06	down
Kynu	-2.6144	2.441e-12	2.2136e-10	down	Akr1c1	5.0951	1.1197e-10	1.0148e-08	up	Fgr	1.6965	6.3915e-08	5.449e-06	up
Agtpbp1	2.2351	2.7253e-12	2.4603e-10	up	Fen1	-2.4338	1.1285e-10	1.0182e-08	down	Cd63	1.1758	6.8351e-08	5.8017e-06	up
Sult1e1	-4.4559	2.7827e-12	2.5008e-10	down	Ctps1	-3.0557	1.1492e-10	1.0322e-08	down	Hsd17b6	-1.0477	6.8731e-08	5.8087e-06	down
Syngr1	-1.6716	2.8906e-12	2.5861e-10	down	Ccnd1	-2.4263	1.2229e-10	1.0935e-08	down	Tbc1d10c	2.1591	7.0866e-08	5.9632e-06	up
Dusp10	3.6208	3.05e-12	2.7165e-10	up	Man1b1	-1.2936	1.3543e-10	1.2057e-08	down	Arhgap45	1.1623	7.4044e-08	6.1771e-06	up
LOC681325	4.0347	4.1519e-12	3.6815e-10	up	Ccl2	-3.4287	1.3838e-10	1.2265e-08	down	Ppp1r18	1.1562	7.6417e-08	6.3478e-06	up
Mup5	-12.2514	4.2263e-12	3.7309e-10	down	Rcan2	2.0275	1.4584e-10	1.287e-08	up	Blnk	2.1595	8.1647e-08	6.7534e-06	up
AABR07048439.1	-9.3695	4.5286e-12	3.9802e-10	down	Irak3	-2.5348	1.5236e-10	1.3387e-08	down	Slc37a2	1.2873	8.7309e-08	7.1814e-06	up
Myh10	2.6288	4.6131e-12	4.0367e-10	up	Mybl1	-2.9792	1.5554e-10	1.3606e-08	down	AABR07021402.1	2.2817	8.756e-08	7.1814e-06	up
Tnfrsf12a	2.5172	5.2134e-12	4.542e-10	up	Sars1	-1.7863	1.5642e-10	1.3624e-08	down	Pnpla5	-4.8565	8.9013e-08	7.2699e-06	down
Tns3	1.1354	5.335e-12	4.6278e-10	up	Ntpcr	1.6992	1.5756e-10	1.3664e-08	up	Tspan13	1.5045	9.1803e-08	7.4664e-06	up
Kctd19	6.0932	5.7779e-12	4.9903e-10	up	Apon	3.4447	1.654e-10	1.4283e-08	up	Bhlha15	-2.0075	9.3275e-08	7.5545e-06	down
Cd68	2.5545	5.8261e-12	5.0102e-10	up	Fam102a	1.2903	1.7193e-10	1.4783e-08	up	Cd38	1.3542	9.4109e-08	7.559e-06	up
Hk3	3.657	6.1344e-12	5.2527e-10	up	Morf4l2	-1.5353	1.7415e-10	1.491e-08	down	Slamf9	2.2894	9.3746e-08	7.559e-06	up
Cyp2j10	-2.5834	6.719e-12	5.7287e-10	down	Sqstm1	-1.5749	1.7706e-10	1.5095e-08	down	Vav1	1.5898	1.0667e-07	8.4632e-06	up
Mmp2	2.5188	7.031e-12	5.9691e-10	up	Ifrd1	-1.6121	1.8165e-10	1.5356e-08	down	Slc43a2	1.1206	1.0766e-07	8.5066e-06	up
Fndc1	4.0643	7.4503e-12	6.2983e-10	up	Glul	2.3992	1.8103e-10	1.5356e-08	up	Tmem30b	-1.2471	1.0989e-07	8.6481e-06	down
Snx12	1.9228	8.1957e-12	6.8993e-10	up	Cox6a2	-4.5685	1.877e-10	1.567e-08	down	RT1-Db1	2.026	1.1316e-07	8.8696e-06	up
Plbd2	-1.6363	8.2452e-12	6.9118e-10	down	C8g	2.0797	1.8641e-10	1.567e-08	up	Ppp1r9b	1.0204	1.1464e-07	8.9493e-06	up
Inf2	1.3896	8.2804e-12	6.9123e-10	up	Cyp2j4	2.2085	1.8755e-10	1.567e-08	up	C5ar1	1.6279	1.1737e-07	9.126e-06	up
Jak2	1.211	9.4298e-12	7.8389e-10	up	Evc	1.9244	1.9331e-10	1.6072e-08	up	Ifitm2	1.037	1.196e-07	9.2624e-06	up
Gfpt2	3.1972	1.1085e-11	9.1768e-10	up	Akr1c2	5.5188	2.0131e-10	1.6668e-08	up	RGD1563400	6.4147	1.2379e-07	9.5484e-06	up
Ch25h	4.4858	1.141e-11	9.4067e-10	up	Mdm2	-1.5963	2.0587e-10	1.6976e-08	down	Spn	1.7681	1.2466e-07	9.5775e-06	up
Cd276	2.5506	1.1639e-11	9.5557e-10	up	AABR07021424.1	7.7119	2.0858e-10	1.7129e-08	up	Fxyd5	1.6067	1.2667e-07	9.6935e-06	up
Ptprc	2.1739	1.2032e-11	9.8384e-10	up	Dhrs9	-5.2055	2.2964e-10	1.8782e-08	down	Irf1	1.1405	1.3234e-07	1.0059e-05	up
Lgmn	2.0645	1.2269e-11	9.9506e-10	up	Qtrt1	-1.5831	2.3668e-10	1.928e-08	down	Col13a1	1.0235	1.3248e-07	1.0059e-05	up
Map2k1	1.3685	1.2224e-11	9.9506e-10	up	Pprc1	-1.3153	2.5551e-10	2.073e-08	down	Clec4a3	1.7341	1.3314e-07	1.007e-05	up
Arhgap30	1.7943	1.2363e-11	9.9863e-10	up	RGD1566134	7.9962	2.6096e-10	2.1087e-08	up	Trpv2	1.8775	1.4329e-07	1.0796e-05	up
Myo1f	2.8674	1.3101e-11	1.0539e-09	up	AABR07018244.2	-4.4462	2.6842e-10	2.1602e-08	down	Abcc5	1.5756	1.484e-07	1.1137e-05	up
Ccdc38	-2.817	1.3949e-11	1.1177e-09	down	Dcst1	2.5028	2.7728e-10	2.2227e-08	up	Hba-a3	4.2645	1.5514e-07	1.1598e-05	up
Suclg1	-1.2147	1.4236e-11	1.1361e-09	down	Srp54a	-1.5189	2.8716e-10	2.2836e-08	down	Iqgap1	1.3094	1.6305e-07	1.2143e-05	up
AABR07034739.1	2.9564	1.5214e-11	1.2093e-09	up	Cyp2d3	2.0959	2.8624e-10	2.2836e-08	up	Emp3	1.3521	1.6475e-07	1.2223e-05	up
Cox6a2	6.3778	1.5389e-11	1.2184e-09	up	Uba5	-1.5361	3.2945e-10	2.5994e-08	down	Fermt3	1.2771	1.6759e-07	1.2386e-05	up
Pvr	3.6535	1.554e-11	1.2255e-09	up	AABR07033920.1	-7.2101	3.2929e-10	2.5994e-08	down	Plxdc2	1.924	1.8881e-07	1.3902e-05	up
Herc6	2.3079	1.7365e-11	1.3604e-09	up	Ust5r	2.1958	3.4707e-10	2.7278e-08	up	Pdhb	-1.104	1.8955e-07	1.3904e-05	down
Ppp1r9b	1.4159	1.7388e-11	1.3604e-09	up	Acadm	1.8086	3.5334e-10	2.7662e-08	up	Hpgds	1.9097	1.9209e-07	1.4037e-05	up
LOC108348047	3.5542	1.7489e-11	1.363e-09	up	Polr3d	-1.1504	3.5616e-10	2.7775e-08	down	Tpsb2	4.7763	1.9758e-07	1.4384e-05	up
Mdm2	1.7186	2.0453e-11	1.5816e-09	up	Rassf1	-1.3246	3.5918e-10	2.7903e-08	down	Irf7	1.8107	1.9936e-07	1.439e-05	up
Hsd11b1	-2.2807	2.0414e-11	1.5816e-09	down	Map3k6	-2.6024	3.6401e-10	2.8169e-08	down	Cmtm7	1.2914	1.9988e-07	1.439e-05	up
Echs1	-2.2066	2.177e-11	1.677e-09	down	App	-1.493	3.8117e-10	2.9384e-08	down	Zap70	2.3801	1.9899e-07	1.439e-05	up
AABR07001432.1	6.497	2.2007e-11	1.6887e-09	up	Oasl	-3.3881	3.9299e-10	3.0179e-08	down	AABR07048439.1	-4.067	2.0281e-07	1.4538e-05	down
Ptpn5	8.4503	2.3031e-11	1.7605e-09	up	Prf1	2.1633	3.9658e-10	3.0339e-08	up	Adgre1	1.3667	2.0418e-07	1.4538e-05	up
Cyp2d3	-2.1804	2.3188e-11	1.7657e-09	down	Vill	1.2259	4.0384e-10	3.0778e-08	up	RT1-Da	1.9146	2.0392e-07	1.4538e-05	up
Far1	2.1678	2.5386e-11	1.9257e-09	up	Shc2	-3.7497	4.3457e-10	3.2994e-08	down	Pkm	1.2652	2.0508e-07	1.4548e-05	up
Atp1a3	3.993	2.5604e-11	1.935e-09	up	AABR07014550.1	4.0275	4.5111e-10	3.4121e-08	up	AABR07030527.1	-4.2728	2.0798e-07	1.4701e-05	down
Slamf9	3.3845	2.6533e-11	1.9976e-09	up	Zfp46	-1.6947	4.8739e-10	3.6728e-08	down	Lrmp	1.5231	2.1805e-07	1.5318e-05	up
Pkm	2.5851	2.6754e-11	2.0066e-09	up	Ccdc86	-1.5338	5.0872e-10	3.8192e-08	down	Prickle2	1.092	2.1828e-07	1.5318e-05	up
Vcan	3.56	2.7272e-11	2.0379e-09	up	Xcr1	2.3496	5.1426e-10	3.8464e-08	up	Unc13d	1.4669	2.2479e-07	1.5718e-05	up
Fblim1	3.9101	2.8104e-11	2.0922e-09	up	Gadd45a	-2.2913	5.5497e-10	4.1355e-08	down	Gabrr2	1.8714	2.271e-07	1.5822e-05	up
Kif22	4.9623	2.8347e-11	2.1024e-09	up	Plat	-4.0401	5.8889e-10	4.3721e-08	down	Ccdc88b	1.6225	2.287e-07	1.5877e-05	up
Gcat	-2.1729	3.199e-11	2.3638e-09	down	Herc6	-1.7454	5.9923e-10	4.4325e-08	down	Pik3r5	1.9905	2.3397e-07	1.6184e-05	up
Clec12a	3.6372	3.3137e-11	2.4361e-09	up	Chchd10	2.1191	6.8631e-10	5.058e-08	up	Tnfaip8l2	1.4129	2.4288e-07	1.6742e-05	up
Arhgap11a	3.4345	3.3212e-11	2.4361e-09	up	Pycr1	-4.3884	6.908e-10	5.0726e-08	down	Itgax	2.2888	2.4502e-07	1.677e-05	up
C5ar1	2.8167	3.643e-11	2.6624e-09	up	Cyp3a62	1.6136	7.0929e-10	5.1895e-08	up	Ccr5	1.6277	2.449e-07	1.677e-05	up
Ptpro	2.1702	3.8307e-11	2.7893e-09	up	Plcxd2	-3.9444	7.1361e-10	5.2021e-08	down	Sipa1	1.086	2.5653e-07	1.747e-05	up
Fbxo44	-1.643	3.9797e-11	2.8872e-09	down	Nop56	-1.4101	7.4198e-10	5.3756e-08	down	LOC102549869	1.9532	2.6799e-07	1.8025e-05	up
Rassf1	1.3415	4.0693e-11	2.9415e-09	up	Neurl3	-2.6909	7.4275e-10	5.3756e-08	down	Sh3tc1	1.0548	2.6798e-07	1.8025e-05	up
Heph	2.7175	4.142e-11	2.9725e-09	up	Serpina3c	2.8447	7.4767e-10	5.3918e-08	up	Lcp2	1.4078	2.6694e-07	1.8025e-05	up
Rps6ka3	1.4103	4.1312e-11	2.9725e-09	up	Cgn	1.8355	8.1463e-10	5.8329e-08	up	Camkk1	1.308	2.7523e-07	1.8385e-05	up
Matk	3.5782	4.1599e-11	2.9747e-09	up	Scn1b	2.0784	8.5649e-10	6.1108e-08	up	Xcl1	2.2344	2.7799e-07	1.8442e-05	up
Mmp13	7.8879	4.286e-11	3.0431e-09	up	Adamts7	1.9035	9.5215e-10	6.7455e-08	up	Camk2d	1.2269	2.8806e-07	1.8988e-05	up
AABR07021402.1	3.7425	4.2765e-11	3.0431e-09	up	Ddr1	-2.6038	9.5183e-10	6.7455e-08	down	Basp1	2.1493	2.8817e-07	1.8988e-05	up
Slc66a2	-1.2966	4.5233e-11	3.2001e-09	down	Il18rap	-3.7278	9.9529e-10	7.0264e-08	down	Gna15	1.5855	2.9255e-07	1.9212e-05	up
Eci1	-2.0553	4.7953e-11	3.3806e-09	down	Ppa2	1.674	1.032e-09	7.2601e-08	up	Cyp2c12	-2.0941	3.1291e-07	2.0479e-05	down
Pde6c	-2.9532	5.0438e-11	3.5433e-09	down	Cidec	1.2479	1.0424e-09	7.3078e-08	up	Capns1	2.1752	3.4422e-07	2.2378e-05	up
Apon	-3.4848	5.1726e-11	3.621e-09	down	AABR07067810.2	5.7349	1.0474e-09	7.3173e-08	up	Tspan15	1.2396	3.4945e-07	2.2642e-05	up
Slc13a4	-3.2718	5.2268e-11	3.6462e-09	down	Reep5	-1.647	1.0621e-09	7.3943e-08	down	Ms4a6bl	2.0538	3.5112e-07	2.2675e-05	up
Sprr1a	8.9132	5.2554e-11	3.6533e-09	up	Slc22a7	1.4684	1.1624e-09	8.0648e-08	up	Lpcat2	1.9083	3.5466e-07	2.2827e-05	up
Map3k6	2.7001	6.0849e-11	4.2153e-09	up	Mmd2	6.516	1.1823e-09	8.1745e-08	up	Fcmr	3.5394	3.5946e-07	2.306e-05	up
Meox2	-3.79	6.2282e-11	4.2996e-09	down	Mup5	10.6879	1.2387e-09	8.5352e-08	up	Spib	6.045	3.6319e-07	2.3222e-05	up
C8g	-2.277	6.5818e-11	4.5125e-09	down	Cd55	-3.6201	1.2593e-09	8.6474e-08	down	Kcnn4	2.3751	3.7996e-07	2.4136e-05	up
Marchf2	-1.3335	6.571e-11	4.5125e-09	down	Tmsb15b2	-4.6962	1.2637e-09	8.6485e-08	down	AABR07058479.1	1.9731	3.8704e-07	2.4506e-05	up
Adam23	2.937	6.6189e-11	4.5224e-09	up	Gstt3	2.6048	1.2684e-09	8.6509e-08	up	Gcnt1	1.4165	3.9379e-07	2.4772e-05	up
Map4k4	2.2707	6.7264e-11	4.5802e-09	up	Pxmp4	1.6117	1.2754e-09	8.669e-08	up	Amz1	1.872	3.9321e-07	2.4772e-05	up
Srpx2	3.3688	6.8727e-11	4.6638e-09	up	LOC100910235	3.6778	1.2838e-09	8.689e-08	up	Neb	3.1736	4.149e-07	2.5849e-05	up
Hivep2	1.9286	7.1304e-11	4.8223e-09	up	Slc12a3	2.7793	1.2869e-09	8.689e-08	up	AABR07005844.1	1.6603	4.223e-07	2.6226e-05	up
Wars1	2.2667	7.2245e-11	4.8695e-09	up	Hcfc2	-1.4735	1.4014e-09	9.4302e-08	down	Folr2	1.4247	4.2842e-07	2.6437e-05	up
Armcx3	2.2354	7.6298e-11	5.0911e-09	up	Nrg4	1.4626	1.4145e-09	9.4865e-08	up	Lamb1	1.1621	4.4348e-07	2.728e-05	up
Lbh	2.2024	7.628e-11	5.0911e-09	up	Ch25h	-3.2967	1.4541e-09	9.7197e-08	down	Slc13a2	1.9677	4.5455e-07	2.7872e-05	up
Myom1	-2.905	7.5828e-11	5.0911e-09	down	Glrx	1.3359	1.4604e-09	9.7296e-08	up	Mmrn1	2.2359	5.1583e-07	3.1431e-05	up
Acaa2	-2.1881	8.1169e-11	5.398e-09	down	Pgm3	-1.4557	1.6476e-09	1.094e-07	down	Prkcb	1.9081	5.3642e-07	3.2515e-05	up
Cgref1	3.1464	8.4871e-11	5.6255e-09	up	Flnc	-4.7304	1.6622e-09	1.1001e-07	down	AABR07052441.1	-2.5736	5.371e-07	3.2515e-05	down
Ptpre	2.5037	8.5346e-11	5.6382e-09	up	Retsat	2.8725	1.678e-09	1.1067e-07	up	Coch	-4.1871	5.3862e-07	3.2515e-05	down
Ifit3	3.4469	8.8798e-11	5.8376e-09	up	Sapcd2	-5.9534	1.6831e-09	1.1067e-07	down	Tbxas1	1.5136	5.7355e-07	3.441e-05	up
Ehd4	2.5339	8.895e-11	5.8376e-09	up	Acadl	1.1301	1.7004e-09	1.1144e-07	up	Lpxn	1.1229	6.0878e-07	3.6299e-05	up
Arhgap27	1.4588	9.0409e-11	5.9139e-09	up	Ugcg	-1.3351	1.7743e-09	1.1591e-07	down	Cd5l	1.5561	6.2955e-07	3.7308e-05	up
Col5a2	2.6383	9.1176e-11	5.9446e-09	up	Agtpbp1	-1.8239	1.8012e-09	1.1728e-07	down	Rgs18	2.0708	6.3289e-07	3.7392e-05	up
AABR07018244.2	4.7309	9.6288e-11	6.2574e-09	up	Npc1l1	-7.0724	1.8136e-09	1.1771e-07	down	Morc4	-1.0558	6.5253e-07	3.8436e-05	down
Emb	2.8219	1.0052e-10	6.5112e-09	up	Rab15	-7.922	1.8233e-09	1.1796e-07	down	LOC100364435	1.5965	6.674e-07	3.9193e-05	up
Iqgap3	5.0231	1.0428e-10	6.7327e-09	up	Nr4a1	-2.2244	1.9143e-09	1.2345e-07	down	Ptpre	1.877	6.7925e-07	3.9769e-05	up
AABR07039446.2	2.4457	1.0519e-10	6.77e-09	up	Atf4	-1.0819	2.1146e-09	1.3593e-07	down	Kcna2	1.7254	6.8816e-07	4.0169e-05	up
Gas2l3	3.6565	1.1398e-10	7.312e-09	up	Nrip2	-3.9637	2.2053e-09	1.4131e-07	down	Septin6	2.1263	6.9782e-07	4.0541e-05	up
Chchd10	-2.148	1.1757e-10	7.5183e-09	down	RGD1564865	3.1756	2.2319e-09	1.4256e-07	up	Ifit3	1.455	7.0668e-07	4.0882e-05	up
Igsf6	1.919	1.1829e-10	7.5397e-09	up	Pdxp	1.5105	2.2915e-09	1.459e-07	up	Msn	1.1479	7.1564e-07	4.1156e-05	up
Thbs2	1.8469	1.1905e-10	7.5645e-09	up	Ddah1	1.618	2.5589e-09	1.6242e-07	up	Tymp	-1.3826	7.2085e-07	4.1333e-05	down
Nfam1	1.8637	1.1995e-10	7.597e-09	up	Asap3	1.8039	2.5972e-09	1.6433e-07	up	Oasl	1.6758	7.4498e-07	4.2591e-05	up
Slc22a1	-1.5708	1.2347e-10	7.7956e-09	down	Cgref1	-3.2942	2.638e-09	1.6638e-07	down	Ptpn18	1.3667	8.0201e-07	4.5717e-05	up
Abcg1	1.4675	1.2568e-10	7.91e-09	up	Gem	-2.2167	2.7661e-09	1.7284e-07	down	Timp2	1.1265	8.3989e-07	4.7736e-05	up
Rrp12	1.6335	1.2939e-10	8.118e-09	up	Mapkapk2	-1.0703	2.7655e-09	1.7284e-07	down	Cd3e	2.9818	8.541e-07	4.8402e-05	up
Sult1b1	-1.9238	1.3847e-10	8.6225e-09	down	Mafk	-1.7551	2.7621e-09	1.7284e-07	down	Ciita	1.8836	8.8332e-07	4.9913e-05	up
Nid1	2.4549	1.3873e-10	8.6225e-09	up	Notum	2.8881	2.8179e-09	1.7553e-07	up	LOC100125368	-2.664	9.0465e-07	5.097e-05	down
Gas7	3.7214	1.4032e-10	8.6943e-09	up	Ipo4	-1.3103	3.099e-09	1.9244e-07	down	Cd48	1.2048	9.1554e-07	5.1435e-05	up
Pkdcc	-1.5611	1.4205e-10	8.774e-09	down	Sh3pxd2b	-2.9385	3.2799e-09	2.0305e-07	down	Ubash3b	1.2183	9.4614e-07	5.3e-05	up
Irx1	-4.5687	1.434e-10	8.8299e-09	down	Crat	1.5288	3.2956e-09	2.034e-07	up	Cpa3	4.8131	9.6484e-07	5.3584e-05	up
Rgs1	3.6737	1.4785e-10	9.076e-09	up	Nol3	-2.595	3.3061e-09	2.0342e-07	down	Pla2g7	2.0229	9.6277e-07	5.3584e-05	up
Tnfaip6	3.3197	1.513e-10	9.2596e-09	up	Golph3l	-1.0154	3.3267e-09	2.0344e-07	down	Dok3	1.5256	9.6258e-07	5.3584e-05	up
Agmo	-2.2709	1.5606e-10	9.5219e-09	down	Gjb3	-7.0434	3.3197e-09	2.0344e-07	down	Lhx8	-2.5046	9.8189e-07	5.4222e-05	down
Ccdc80	2.0154	1.5766e-10	9.5666e-09	up	Tex49	3.323	3.3925e-09	2.0684e-07	up	AABR07028769.1	1.2455	1.042e-06	5.738e-05	up
Setd6	-1.1182	1.5776e-10	9.5666e-09	down	Spp2	2.2067	3.5596e-09	2.1637e-07	up	Cenpj	1.1279	1.0467e-06	5.7472e-05	up
Lox	3.9423	1.5909e-10	9.618e-09	up	Pecr	1.6514	3.896e-09	2.3611e-07	up	Arhgap4	1.6314	1.0785e-06	5.9055e-05	up
Stk17b	1.3441	1.6157e-10	9.7388e-09	up	Anks6	-3.6298	3.9616e-09	2.3936e-07	down	Tagap	1.8026	1.1037e-06	5.9728e-05	up
Plat	4.161	1.646e-10	9.8917e-09	up	Pfkfb3	-2.4152	4.0405e-09	2.434e-07	down	Lrat	1.2036	1.1062e-06	5.9728e-05	up
Plcg2	1.9676	1.7066e-10	1.0225e-08	up	Trem2	-2.9168	4.2016e-09	2.5235e-07	down	Pla2g4a	2.1881	1.0987e-06	5.9728e-05	up
Acadl	-1.3153	1.7176e-10	1.026e-08	down	Trmt6	-1.3484	4.2313e-09	2.5279e-07	down	Lgals5	2.6707	1.1229e-06	6.0464e-05	up
Slc39a4	-1.8787	1.7392e-10	1.0358e-08	down	Ndrg1	-3.2633	4.2341e-09	2.5279e-07	down	S1pr4	2.3851	1.192e-06	6.3829e-05	up
A3galt2	4.4204	1.7595e-10	1.0447e-08	up	Cpne9	-6.6456	4.3552e-09	2.5925e-07	down	Nkg7	1.9827	1.2059e-06	6.4047e-05	up
Apoa5	-2.0196	1.821e-10	1.078e-08	down	Dusp8	-3.9698	4.3844e-09	2.6022e-07	down	Otulinl	1.538	1.2007e-06	6.4047e-05	up
Tmsb15b2	5.6207	1.8363e-10	1.0807e-08	up	Slc45a3	2.2319	4.515e-09	2.6718e-07	up	Ifi47	1.3203	1.2036e-06	6.4047e-05	up
Tshr	5.3472	1.8328e-10	1.0807e-08	up	Gcat	1.8398	4.7117e-09	2.7801e-07	up	P2ry6	1.7762	1.2119e-06	6.4189e-05	up
Arhgef2	1.9153	1.8499e-10	1.0855e-08	up	Hk2	-1.6117	4.7354e-09	2.7859e-07	down	Lst1	1.6691	1.2389e-06	6.5439e-05	up
Tmem171	6.5993	1.9869e-10	1.1625e-08	up	Ccdc92	-2.3319	4.7865e-09	2.8077e-07	down	Fbln1	2.1745	1.2559e-06	6.6156e-05	up
Echdc1	-2.0036	2.0132e-10	1.1719e-08	down	Hspb8	-1.956	5.0625e-09	2.961e-07	down	Cpxm1	2.2171	1.2634e-06	6.6371e-05	up
Dbi	-1.9941	2.0148e-10	1.1719e-08	down	Septin5	-2.8885	5.2145e-09	3.041e-07	down	Ncf4	1.6372	1.2698e-06	6.6531e-05	up
Unc13b	2.0874	2.0244e-10	1.1741e-08	up	Palm2	-3.7443	5.2986e-09	3.0812e-07	down	Gimap7	1.6245	1.3113e-06	6.8336e-05	up
RGD1566134	-11.5097	2.0632e-10	1.1931e-08	down	Slc20a1	-1.4382	5.3852e-09	3.1225e-07	down	AABR07061134.1	3.9422	1.3639e-06	7.0887e-05	up
Fgr	2.3374	2.0897e-10	1.205e-08	up	Anxa7	-1.9937	5.9305e-09	3.4288e-07	down	Twf2	1.3233	1.3996e-06	7.2549e-05	up
Ier5	2.0198	2.2732e-10	1.306e-08	up	Rad17	-1.1582	6.0062e-09	3.4626e-07	down	Cdc25b	2.0003	1.4333e-06	7.39e-05	up
Pck2	1.4434	2.278e-10	1.306e-08	up	AABR07026032.1	-7.5316	6.8711e-09	3.9499e-07	down	MGC114492	-2.4759	1.4424e-06	7.4175e-05	down
Vnn1	-1.9338	2.4053e-10	1.375e-08	down	Decr1	1.8714	7.3605e-09	4.2192e-07	up	Gprin3	-1.6474	1.4867e-06	7.5652e-05	down
AABR07058158.1	3.8641	2.4698e-10	1.4078e-08	up	Ccng1	-2.512	7.5662e-09	4.3248e-07	down	AABR07065776.3	4.4425	1.4838e-06	7.5652e-05	up
Cd55	4.9349	2.5232e-10	1.4342e-08	up	Golt1b	-1.2445	7.6125e-09	4.3389e-07	down	Rnf145	1.066	1.4794e-06	7.5652e-05	up
Igsf23	10.7991	2.6101e-10	1.4756e-08	up	Tnfaip6	-2.8885	7.6614e-09	4.3499e-07	down	Cxcl16	1.3117	1.5376e-06	7.8037e-05	up
Cd84	2.6286	2.6109e-10	1.4756e-08	up	Cd7	2.2006	7.6751e-09	4.3499e-07	up	Clec9a	1.496	1.5421e-06	7.8061e-05	up
Fkbp11	2.0525	2.6864e-10	1.514e-08	up	Loxl1	-3.0001	7.7055e-09	4.3549e-07	down	Tm6sf1	1.589	1.5626e-06	7.8894e-05	up
Tex15	7.1842	2.7044e-10	1.5199e-08	up	Kctd13	-1.4031	7.8545e-09	4.4267e-07	down	NEWGENE_621351	1.5317	1.6188e-06	8.1496e-05	up
Slc25a20	-1.4941	2.8437e-10	1.5937e-08	down	Zfp354a	3.0194	7.9059e-09	4.4432e-07	up	Limd2	1.4027	1.6225e-06	8.1496e-05	up
Parvg	1.9096	2.8917e-10	1.616e-08	up	Plbd2	1.4724	8.1056e-09	4.5428e-07	up	Slc22a15	1.2191	1.6309e-06	8.1637e-05	up
Irak3	2.622	2.9425e-10	1.6398e-08	up	Yae1	-1.6855	8.3073e-09	4.6429e-07	down	Traf3ip3	1.7674	1.6338e-06	8.1637e-05	up
Kcnn4	3.9315	3.2626e-10	1.8132e-08	up	Ppp1r3b	2.5873	8.4309e-09	4.6989e-07	up	Uba7	1.2118	1.6453e-06	8.2005e-05	up
C7	3.2314	3.295e-10	1.8261e-08	up	Cdkn2b	-2.7004	8.7521e-09	4.851e-07	down	Sh3bgrl3	1.0295	1.6638e-06	8.2443e-05	up
Adgre5	1.0814	3.3437e-10	1.8479e-08	up	Aldh1a7	6.1434	8.8664e-09	4.9009e-07	up	Lyc2	-1.5081	1.6668e-06	8.2443e-05	down
Atp8b4	2.5082	3.4496e-10	1.9012e-08	up	Suclg1	1.089	8.8966e-09	4.9041e-07	up	Rab7b	2.5622	1.6632e-06	8.2443e-05	up
Sdcbp	1.7132	3.6476e-10	2.0048e-08	up	Ufl1	-1.0168	9.1024e-09	4.9958e-07	down	Hk2	1.5956	1.6814e-06	8.2743e-05	up
Slc7a8	2.3062	3.6722e-10	2.0127e-08	up	Cd300lb	-2.5842	9.1126e-09	4.9958e-07	down	Ctla2a	1.3065	1.6814e-06	8.2743e-05	up
Hao2	-2.6062	3.7826e-10	2.0676e-08	down	Wfdc21	-1.9439	9.4529e-09	5.1683e-07	down	Vsig4	1.1865	1.7093e-06	8.3479e-05	up
Gmds	3.4077	3.8587e-10	2.1034e-08	up	Mmp13	-6.677	9.5017e-09	5.1809e-07	down	Jdp2	1.1301	1.7431e-06	8.4916e-05	up
Folr2	2.3918	4.2795e-10	2.3264e-08	up	AABR07048473.1	8.295	9.6761e-09	5.2617e-07	up	Clec12a	2.5231	1.8016e-06	8.733e-05	up
Lhpp	-1.2126	4.376e-10	2.3724e-08	down	Cpq	1.5885	9.8063e-09	5.3181e-07	up	AABR07051562.1	3.5496	1.8408e-06	8.8567e-05	up
Ethe1	-1.7798	4.4442e-10	2.4029e-08	down	Lars1	-1.3775	1.0192e-08	5.5124e-07	down	Pf4	1.4327	1.8388e-06	8.8567e-05	up
LOC501233	-3.5171	4.7581e-10	2.5657e-08	down	Ssr1	-1.1337	1.0776e-08	5.8124e-07	down	RT1-M3-1	1.147	1.8899e-06	9.0705e-05	up
Ficd	2.0407	4.7912e-10	2.5765e-08	up	Afm	1.8089	1.0926e-08	5.8781e-07	up	Cd19	4.2271	1.9064e-06	9.1048e-05	up
Nfxl1	1.4248	4.9683e-10	2.6646e-08	up	Hspa4	-1.5849	1.1438e-08	6.137e-07	down	Trem2	2.7036	1.9039e-06	9.1048e-05	up
AABR07027451.1	4.5948	5.1197e-10	2.7384e-08	up	Hsp90b1	-1.3742	1.1492e-08	6.1493e-07	down	LOC681325	2.7047	1.9134e-06	9.1158e-05	up
Ccl7	7.5596	5.1473e-10	2.7458e-08	up	Echdc2	1.8763	1.1949e-08	6.3772e-07	up	Retsat	1.8346	1.9614e-06	9.3004e-05	up
Angptl1	-2.8671	5.2104e-10	2.7721e-08	down	Ccl5	1.7959	1.2324e-08	6.5599e-07	up	Eva1b	1.0643	1.9636e-06	9.3004e-05	up
Igfbp2	-3.0992	5.242e-10	2.7815e-08	down	Dyrk3	-4.442	1.2509e-08	6.6406e-07	down	Onecut1	-1.9609	1.9665e-06	9.3004e-05	down
Arfgap3	1.9604	5.4152e-10	2.8658e-08	up	Nfxl1	-1.296	1.2816e-08	6.7858e-07	down	Arl11	1.4775	2.0286e-06	9.5248e-05	up
Hvcn1	3.4631	5.4488e-10	2.8759e-08	up	Cep76	-1.9975	1.3802e-08	7.2886e-07	down	Upp2	-1.6318	2.068e-06	9.6864e-05	down
Cavin3	1.3593	5.7327e-10	3.0104e-08	up	Maff	-1.5967	1.3979e-08	7.3629e-07	down	Fes	1.6375	2.0777e-06	9.7082e-05	up
Plxna3	2.4213	5.7338e-10	3.0104e-08	up	Hsph1	-1.4402	1.406e-08	7.3861e-07	down	Ikzf1	1.6898	2.0884e-06	9.7346e-05	up
Nme4	-2.097	5.836e-10	3.056e-08	down	Serpine1	-2.8145	1.4123e-08	7.3997e-07	down	Lsp1	1.8759	2.0995e-06	9.7632e-05	up
Tlr2	2.6273	5.9361e-10	3.1003e-08	up	Fst	-2.0227	1.444e-08	7.5465e-07	down	Rps6ka2	1.3584	2.1581e-06	9.9767e-05	up
Myof	2.9863	6.0022e-10	3.1266e-08	up	Rexo2	-1.2122	1.4789e-08	7.7084e-07	down	Mir292	-2.8295	2.151e-06	9.9767e-05	down
S100a11	3.9157	6.0411e-10	3.1387e-08	up	AABR07005588.1	1.0403	1.4902e-08	7.7476e-07	up	Cd200r1l	1.4749	2.1659e-06	9.9767e-05	up
Pfkfb3	2.8698	6.0583e-10	3.1394e-08	up	Abcd3	1.5726	1.4961e-08	7.758e-07	up	LOC103689968	-2.2981	2.1816e-06	0.00010025	down
Dpp7	2.2533	6.3082e-10	3.2605e-08	up	Slc1a4	-2.6786	1.5042e-08	7.7803e-07	down	C1qtnf5	1.3266	2.2014e-06	0.00010075	up
Pex16	-1.7454	6.3503e-10	3.2653e-08	down	Gmds	-2.5303	1.518e-08	7.8316e-07	down	Nid1	1.295	2.2523e-06	0.00010277	up
Clip2	2.2535	6.3501e-10	3.2653e-08	up	Thnsl2	1.3122	1.6446e-08	8.4628e-07	up	Ptger1	1.3517	2.3113e-06	0.00010522	up
Psca	4.9701	6.3977e-10	3.2812e-08	up	AC139445.2	-3.1283	1.6713e-08	8.5779e-07	down	Scimp	2.0809	2.3422e-06	0.00010638	up
Anxa3	2.7843	6.5065e-10	3.3285e-08	up	Hspb1	-4.2984	1.6881e-08	8.6426e-07	down	Zp2	6.275	2.4257e-06	0.00010991	up
Itpkc	1.8157	6.5374e-10	3.3357e-08	up	Arhgap10	-2.9377	1.7133e-08	8.7493e-07	down	Cx3cl1	1.9817	2.4396e-06	0.00011028	up
Mob3a	1.4845	6.6663e-10	3.3928e-08	up	Lrrc59	-2.0402	1.7224e-08	8.7735e-07	down	Nlrp12	-1.4064	2.4856e-06	0.0001121	down
Sdf2l1	1.8496	6.8656e-10	3.4854e-08	up	Fhdc1	-2.9238	1.7384e-08	8.8101e-07	down	Tnfaip8	1.203	2.5489e-06	0.00011469	up
Ftcd	-2.4807	7.0048e-10	3.547e-08	down	Stmn4	-9.0115	1.7379e-08	8.8101e-07	down	Acpp	-2.1763	2.6546e-06	0.00011917	down
Ninj2	-3.196	7.6391e-10	3.8584e-08	down	Tlcd2	3.4332	1.7663e-08	8.9289e-07	up	Gpsm3	1.2477	2.6793e-06	0.00011972	up
Rgs4	3.8251	7.7193e-10	3.8891e-08	up	Slc16a4	1.9062	1.8256e-08	9.2058e-07	up	Gvin1	1.7977	2.6867e-06	0.00011978	up
Cpxm1	2.9377	7.7707e-10	3.9051e-08	up	Tma16	-1.9559	1.838e-08	9.2452e-07	down	Tmem273	2.2115	2.7495e-06	0.0001223	up
Runx1	3.8124	7.8855e-10	3.9528e-08	up	Bhlhe41	-2.1493	1.8579e-08	9.3221e-07	down	Dipk2a	1.1125	2.9004e-06	0.00012872	up
LOC100911564	-2.9582	7.9129e-10	3.9567e-08	down	Csrp3	-10.5383	1.9039e-08	9.5291e-07	down	Ccdc80	1.0455	2.9227e-06	0.00012941	up
Slc35b1	1.2019	7.949e-10	3.9648e-08	up	Smim1	1.8133	1.9416e-08	9.6934e-07	up	Gale	-1.0115	2.9563e-06	0.0001306	down
Bpnt1	-1.129	8.3792e-10	4.1585e-08	down	Alg12	-1.212	2.0449e-08	1.0184e-06	down	AABR07021424.1	-2.4529	3.0684e-06	0.00013494	down
Fam167a	2.2822	8.3685e-10	4.1585e-08	up	AABR07059632.3	-1.477	2.1254e-08	1.0559e-06	down	Adrb2	1.7367	3.0885e-06	0.00013552	up
Marco	2.8074	9.3053e-10	4.6067e-08	up	Csrnp1	-1.2912	2.242e-08	1.1111e-06	down	AABR07005821.1	1.2331	3.0999e-06	0.00013571	up
Tmem70	-1.2077	9.4156e-10	4.6498e-08	down	Rasl11b	-2.458	2.3415e-08	1.1575e-06	down	Zfat	1.2075	3.1592e-06	0.000138	up
Tbxas1	2.1674	9.8108e-10	4.833e-08	up	Calcb	-8.2238	2.3681e-08	1.1678e-06	down	Clic2	1.4834	3.2101e-06	0.00013991	up
Ndufb8	-1.3124	1.0125e-09	4.9757e-08	down	Nupr1	-1.6454	2.5121e-08	1.2358e-06	down	Adamtsl2	1.4805	3.2184e-06	0.00013996	up
C1qtnf6	3.0552	1.0413e-09	5.1044e-08	up	Arhgef19	1.8576	2.5564e-08	1.2545e-06	up	Rbfox1	2.9634	3.3181e-06	0.00014397	up
Nlrp3	1.6214	1.0501e-09	5.1349e-08	up	Jun	-2.0142	2.5918e-08	1.2688e-06	down	Ap1s2	1.8297	3.3447e-06	0.0001448	up
AABR07066529.1	2.3159	1.0854e-09	5.2946e-08	up	Serpina4	2.3384	2.7133e-08	1.325e-06	up	Tnnt3	3.9899	3.4002e-06	0.00014687	up
Serpine1	3.2892	1.1048e-09	5.3759e-08	up	RGD1309534	2.1911	2.8664e-08	1.3964e-06	up	Lgals3bp	1.2888	3.5747e-06	0.00015305	up
Tmem229b	1.8972	1.1325e-09	5.4974e-08	up	Selenos	-1.1979	2.8826e-08	1.4009e-06	down	Nod2	1.7765	3.6327e-06	0.00015519	up
AABR07060872.1	2.8954	1.1608e-09	5.6209e-08	up	AABR07052458.1	3.5795	2.9821e-08	1.4458e-06	up	Ces2a	-1.2882	3.6423e-06	0.00015526	down
Gnpda1	2.0855	1.1762e-09	5.6819e-08	up	Bdh1	1.9864	2.9896e-08	1.4459e-06	up	RGD1564664	1.1677	3.8478e-06	0.00016366	up
Cpped1	-1.6092	1.1997e-09	5.7815e-08	down	Rint1	-1.374	2.9998e-08	1.4474e-06	down	Prr5l	1.9336	3.8682e-06	0.00016381	up
Akna	2.5755	1.2097e-09	5.8156e-08	up	Cyp2d4	2.1553	3.0633e-08	1.4745e-06	up	Ckb	1.1885	3.8678e-06	0.00016381	up
Plcb2	1.9569	1.2171e-09	5.8373e-08	up	Slc66a2	1.0149	3.1061e-08	1.4915e-06	up	Sost	2.2795	3.879e-06	0.00016391	up
Cmbl	-1.8165	1.2471e-09	5.9238e-08	down	Hsd11b1	1.876	3.1274e-08	1.4982e-06	up	Emb	1.8477	4.0188e-06	0.00016909	up
Gprc5a	5.4098	1.2417e-09	5.9238e-08	up	Smox	-1.8952	3.2585e-08	1.5573e-06	down	Tspan5	1.364	4.0307e-06	0.00016922	up
Gna15	1.7963	1.2459e-09	5.9238e-08	up	Cmpk2	-1.7191	3.2966e-08	1.5717e-06	down	Zfpm2	1.6354	4.0543e-06	0.00016985	up
Fcgr2a	2.0026	1.2449e-09	5.9238e-08	up	Klf6	-2.406	3.3532e-08	1.595e-06	down	Sting1	1.6216	4.1649e-06	0.0001741	up
Fhl3	2.1839	1.281e-09	6.0707e-08	up	Banp	-1.2007	3.4515e-08	1.6378e-06	down	Psat1	-1.4213	4.3517e-06	0.00018113	down
Grb10	2.583	1.3199e-09	6.2401e-08	up	Rab3d	-2.8422	3.4755e-08	1.6453e-06	down	Alox15	3.7019	4.5911e-06	0.00018947	up
Ccl12	7.844	1.3251e-09	6.2501e-08	up	Igfbp3	1.4603	3.6734e-08	1.735e-06	up	Cdh5	1.045	4.7638e-06	0.00019618	up
Nav1	1.5603	1.3983e-09	6.5698e-08	up	Dgat2	1.9561	3.8093e-08	1.7949e-06	up	Mzb1	2.1058	4.9215e-06	0.00020225	up
Slc44a4	-1.7399	1.3995e-09	6.5698e-08	down	Zwint	-2.2628	3.8419e-08	1.8061e-06	down	RT1-DOa	2.2535	4.949e-06	0.00020295	up
Fcnb	4.3873	1.4156e-09	6.6298e-08	up	Tnfrsf11b	-1.5332	3.9793e-08	1.8663e-06	down	Ccl22	4.0414	5.2895e-06	0.00021526	up
Scd2	1.7076	1.4847e-09	6.9371e-08	up	LOC100911558	2.8397	4.1636e-08	1.9482e-06	up	Slc39a4	-1.149	5.32e-06	0.00021564	down
Zfp449	2.4195	1.4897e-09	6.9441e-08	up	Pon3	2.0216	4.1838e-08	1.9531e-06	up	Jak3	1.1058	5.3249e-06	0.00021564	up
RGD1311345	-1.134	1.5421e-09	7.1716e-08	down	AABR07029581.1	1.1535	4.1972e-08	1.9548e-06	up	Il16	1.2169	5.4058e-06	0.000218	up
Ndufs2	-1.2428	1.6012e-09	7.4291e-08	down	Usp13	-3.6831	4.3661e-08	2.0241e-06	down	Gbp4	2.2699	5.403e-06	0.000218	up
Spp2	-2.2951	1.6183e-09	7.4912e-08	down	Tafa4	-6.6126	4.4065e-08	2.0381e-06	down	Grem1	3.7549	5.4538e-06	0.00021903	up
Ncf1	2.3853	1.6714e-09	7.7192e-08	up	Ptgr1	1.5345	4.5819e-08	2.1144e-06	up	Hacd4	1.9729	5.4963e-06	0.00022028	up
AABR07030527.1	-5.9377	1.6771e-09	7.7276e-08	down	Tnfsf18	-4.2295	4.8191e-08	2.2187e-06	down	Map3k7	-1.667	5.5341e-06	0.00022134	down
B3galnt1	3.4966	1.8081e-09	8.3118e-08	up	Tcp11l2	-1.2748	4.8561e-08	2.2307e-06	down	Gask1b	1.266	5.5745e-06	0.00022232	up
Anxa7	2.2096	1.858e-09	8.5214e-08	up	Tex10	-1.179	4.8773e-08	2.2353e-06	down	LOC102555217	-1.4014	5.5813e-06	0.00022232	down
Sapcd2	5.4355	1.8643e-09	8.5308e-08	up	Psmg1	1.079	4.8902e-08	2.2361e-06	up	Batf3	1.8659	5.6997e-06	0.00022657	up
AABR07049821.2	-2.0868	1.8844e-09	8.603e-08	down	Igsf23	-8.8296	4.9013e-08	2.2361e-06	down	AC109737.1	2.3117	5.822e-06	0.00023096	up
Myo1c	2.0233	1.9008e-09	8.658e-08	up	Ostc	-1.0098	5.025e-08	2.2874e-06	down	Cndp1	1.4275	6.1189e-06	0.00024175	up
Rab3d	3.1858	1.9587e-09	8.8812e-08	up	Pkib	-2.8737	5.2195e-08	2.3706e-06	down	Cd7	1.8863	6.5559e-06	0.00025796	up
Tmem184c	1.8515	1.9558e-09	8.8812e-08	up	Serpina6	1.3476	5.3173e-08	2.4041e-06	up	Depp1	-1.5693	6.5892e-06	0.00025844	down
Otulinl	2.3929	1.9821e-09	8.9635e-08	up	Acaa1a	2.1037	5.3136e-08	2.4041e-06	up	RGD1563231	4.2465	6.5946e-06	0.00025844	up
Dnajb11	1.3488	1.9858e-09	8.9635e-08	up	G6pd	-1.3066	5.5791e-08	2.5169e-06	down	Slc7a7	1.148	6.8386e-06	0.00026746	up
Riok3	1.3926	2.1144e-09	9.5225e-08	up	Cthrc1	-3.7544	5.6225e-08	2.5308e-06	down	Slfn13	1.8773	6.9115e-06	0.00026923	up
RGD1559482	3.2058	2.1541e-09	9.6792e-08	up	Fggy	1.2356	5.6661e-08	2.5447e-06	up	Slc7a8	1.3187	6.9065e-06	0.00026923	up
Setd7	3.5498	2.208e-09	9.886e-08	up	Smyd5	-1.468	6.1033e-08	2.7349e-06	down	C7	2.8972	6.956e-06	0.00027042	up
Tmbim1	3.1335	2.21e-09	9.886e-08	up	Bscl2	1.1083	6.2952e-08	2.8147e-06	up	Ehbp1l1	1.1349	7.1144e-06	0.00027603	up
G6pd	1.5249	2.2454e-09	1.0022e-07	up	Fxyd1	2.2918	6.3889e-08	2.8502e-06	up	Rsad2	1.5339	7.2129e-06	0.00027874	up
Tmed3	2.0948	2.3091e-09	1.0283e-07	up	Vars1	-1.4609	6.6194e-08	2.9465e-06	down	Hsd17b7	-1.0129	7.2085e-06	0.00027874	down
Hspb1	4.4002	2.3479e-09	1.0433e-07	up	Timp1	-2.8845	6.6753e-08	2.9648e-06	down	Edem1	-1.8076	7.236e-06	0.00027908	down
Lilra5	1.8634	2.4124e-09	1.0696e-07	up	Esd	1.0556	6.7058e-08	2.9718e-06	up	Ptpn7	1.6771	7.4851e-06	0.00028811	up
Jchain	2.8195	2.5416e-09	1.124e-07	up	A3galt2	-3.4599	6.8525e-08	3.0301e-06	down	Cd163	1.0575	7.5633e-06	0.00029054	up
Cxcl10	1.6316	2.5521e-09	1.124e-07	up	Rdh5	2.0742	6.9289e-08	3.0572e-06	up	Papln	1.0601	7.73e-06	0.00029636	up
Nr1i3	-2.8774	2.5513e-09	1.124e-07	down	C2cd5	-1.1336	6.9468e-08	3.0584e-06	down	Lilrb3a	2.1217	7.7687e-06	0.00029668	up
Col4a1	2.7053	2.602e-09	1.1435e-07	up	AABR07044001.4	2.7363	7.0809e-08	3.1106e-06	up	Fam111a	6.097	8.0889e-06	0.0003083	up
Coch	-7.238	2.6134e-09	1.1459e-07	down	Csdc2	-5.0236	7.2434e-08	3.1751e-06	down	Rhpn1	2.0257	8.1425e-06	0.00030973	up
Tspan5	2.4252	2.7333e-09	1.189e-07	up	S100a6	-3.2671	7.421e-08	3.2459e-06	down	Ugt2b15	-1.1671	8.2995e-06	0.00031509	down
Timp1	3.2163	2.7254e-09	1.189e-07	up	Cbx7	1.7359	7.8465e-08	3.4245e-06	up	Pbsn	6.1697	8.3589e-06	0.00031672	up
Slc22a7	-1.5836	2.7355e-09	1.189e-07	down	Chchd4	-2.371	7.9192e-08	3.4488e-06	down	Mir291b	-2.3746	8.7704e-06	0.00032911	down
Emp2	3.314	2.7243e-09	1.189e-07	up	Peli3	1.1567	8.0147e-08	3.4828e-06	up	Grem2	1.0745	8.7618e-06	0.00032911	up
Katnal2	-3.3516	2.7529e-09	1.194e-07	down	Sdcbp	-1.4154	8.2778e-08	3.5894e-06	down	Siglec5	1.6132	8.8174e-06	0.00033024	up
RGD1359508	-1.8096	2.7599e-09	1.1944e-07	down	Mcoln2	-1.8448	8.4577e-08	3.6596e-06	down	P2ry13	1.4691	8.9018e-06	0.00033276	up
Agt	-1.5438	2.8035e-09	1.2106e-07	down	Oser1	-1.4776	8.7864e-08	3.7823e-06	down	Fbxl7	1.4351	9.1484e-06	0.00034001	up
Notum	-2.8568	2.8962e-09	1.248e-07	down	Tomm40l	1.6155	8.7979e-08	3.7823e-06	up	Atp2a3	1.5435	9.2954e-06	0.00034439	up
Hmgcs2	-2.2018	2.9108e-09	1.2516e-07	down	Zbtb21	-1.1361	8.908e-08	3.8215e-06	down	Oas2	2.7076	9.341e-06	0.00034519	up
AABR07054319.1	3.7482	2.9453e-09	1.2637e-07	up	Map1b	-3.1495	8.9672e-08	3.8387e-06	down	Tnfsf13b	1.5877	9.3937e-06	0.00034648	up
Sdhd	-1.3684	2.9651e-09	1.2695e-07	down	Vnn3	1.6907	9.0512e-08	3.8664e-06	up	Cd300lb	3.762	9.6552e-06	0.00035545	up
Dcst1	-2.3475	3.0982e-09	1.3236e-07	down	Farsb	-1.3707	9.1773e-08	3.912e-06	down	LOC108348048	-1.3858	9.9976e-06	0.00036598	down
Flnc	4.8745	3.1156e-09	1.3282e-07	up	AABR07026294.1	1.3422	9.7297e-08	4.1387e-06	up	AC120486.10	2.9547	1.0194e-05	0.00037246	up
Ilvbl	-1.1145	3.2095e-09	1.3653e-07	down	Manf	-1.3596	9.7873e-08	4.1544e-06	down	Onecut2	-1.3966	1.0222e-05	0.00037278	down
Mal2	-1.4076	3.2361e-09	1.3737e-07	down	Nmrk1	2.0599	1.0119e-07	4.2861e-06	up	Mmd2	-1.9803	1.058e-05	0.00038511	down
Ptafr	1.9127	3.2575e-09	1.3799e-07	up	Vcan	-2.4895	1.0211e-07	4.3163e-06	down	Rapgef4	-1.3915	1.0697e-05	0.00038794	down
Gbp4	4.1046	3.2795e-09	1.3862e-07	up	Ccne1	-2.5871	1.0465e-07	4.4049e-06	down	AABR07015559.1	-5.2406	1.0722e-05	0.00038812	down
Abcd3	-1.6337	3.4344e-09	1.4486e-07	down	Uck2	-1.9988	1.0533e-07	4.4244e-06	down	Plac8	1.2055	1.077e-05	0.0003891	up
Clec4a1	2.1444	3.4597e-09	1.4562e-07	up	MGC114492	-3.0631	1.0658e-07	4.4676e-06	down	Apof	1.4698	1.085e-05	0.00039128	up
Olfml2b	2.4504	3.4919e-09	1.4667e-07	up	LOC103690319	5.9605	1.0705e-07	4.4778e-06	up	Slc1a2	1.5362	1.0951e-05	0.00039418	up
Ppa2	-1.6528	3.5844e-09	1.5024e-07	down	Hebp1	1.0966	1.0805e-07	4.5104e-06	up	Ldhb	1.1316	1.1048e-05	0.00039697	up
Clec4d	3.2957	3.6136e-09	1.5114e-07	up	Trim27	-1.3926	1.1189e-07	4.6608e-06	down	Epb41l3	1.7686	1.1305e-05	0.00040545	up
Dcbld2	3.3208	3.8671e-09	1.6141e-07	up	Tacc2	-2.0577	1.1345e-07	4.7064e-06	down	Plvap	1.1504	1.1881e-05	0.00042375	up
Slc3a2	2.3326	3.9365e-09	1.6396e-07	up	Tspan33	1.4578	1.1814e-07	4.8908e-06	up	Pld2	1.2846	1.1922e-05	0.00042443	up
Ccnd1	2.8097	3.9887e-09	1.6579e-07	up	Bco2	2.2029	1.2143e-07	5.0167e-06	up	Tnfaip3	1.1115	1.2014e-05	0.00042658	up
Nckap1l	1.8085	4.0078e-09	1.6624e-07	up	Myom1	2.3625	1.2177e-07	5.0205e-06	up	Paqr7	1.1828	1.2041e-05	0.00042658	up
Ust5r	-2.1989	4.0174e-09	1.6629e-07	down	AC095693.1	-6.5167	1.2486e-07	5.1374e-06	down	Nlrp1a	1.1937	1.2048e-05	0.00042658	up
Rps6ka2	1.9184	4.0451e-09	1.6709e-07	up	Cntn4	-6.6454	1.2662e-07	5.1778e-06	down	Dbi	-1.0731	1.2226e-05	0.00043177	down
Scd	-4.0379	4.1417e-09	1.7073e-07	down	Mis18bp1	-1.8364	1.2623e-07	5.1778e-06	down	S1pr3	1.0713	1.2239e-05	0.00043177	up
Spi1	2.1781	4.163e-09	1.7125e-07	up	D2hgdh	1.3586	1.2654e-07	5.1778e-06	up	Sema4a	1.1264	1.2367e-05	0.00043545	up
AABR07044820.1	6.9566	4.3307e-09	1.7778e-07	up	Alas1	1.5141	1.2764e-07	5.2091e-06	up	Relb	1.0708	1.2919e-05	0.00045246	up
Map1b	4.0732	4.3738e-09	1.7918e-07	up	Vldlr	-2.1654	1.2894e-07	5.2518e-06	down	Foxred1	-1.1228	1.3257e-05	0.00046348	down
Fmnl1	2.2509	4.3948e-09	1.7967e-07	up	Vps37a	-1.01	1.295e-07	5.2637e-06	down	Klf9	-1.3568	1.3536e-05	0.00047154	down
Dnah6	-4.2991	4.5107e-09	1.8372e-07	down	Bbs10	1.7425	1.3055e-07	5.2957e-06	up	Parp8	1.2978	1.3575e-05	0.00047204	up
Tap1	2.1318	4.5121e-09	1.8372e-07	up	S100a11	-3.0831	1.3154e-07	5.3249e-06	down	Fcho1	2.0776	1.3681e-05	0.00047489	up
Pkib	3.9364	4.6187e-09	1.8767e-07	up	Dclk3	5.0616	1.3464e-07	5.4359e-06	up	Rgs19	1.0368	1.3915e-05	0.00048129	up
Skap2	1.0043	4.7246e-09	1.9159e-07	up	Copa	-1.4942	1.3482e-07	5.4359e-06	down	Gbp2	1.5187	1.4013e-05	0.00048258	up
Anks6	3.8305	4.8099e-09	1.9465e-07	up	Lto1	-1.5189	1.3694e-07	5.5103e-06	down	Tor4a	1.1366	1.4027e-05	0.00048258	up
AABR07054490.1	2.7808	4.9221e-09	1.9879e-07	up	Kif22	-3.5356	1.3782e-07	5.5348e-06	down	Cygb	1.1892	1.4078e-05	0.00048347	up
B4galnt1	-1.8731	4.9361e-09	1.9895e-07	down	Rnls	1.3649	1.4059e-07	5.635e-06	up	Ly6e	1.1445	1.4172e-05	0.00048584	up
Vsir	1.9032	4.9799e-09	2.0031e-07	up	Blzf1	-1.1627	1.4203e-07	5.6813e-06	down	Zbp1	2.6508	1.4229e-05	0.00048694	up
Dpt	-2.593	5.1005e-09	2.0434e-07	down	Gpat3	-2.7073	1.444e-07	5.7645e-06	down	Map4k1	1.7271	1.4414e-05	0.00049241	up
AC115369.1	-3.1973	5.0905e-09	2.0434e-07	down	Tdrd15	2.8169	1.4557e-07	5.7894e-06	up	Sectm1a	1.0385	1.4467e-05	0.00049249	up
Septin5	2.9044	5.2902e-09	2.1151e-07	up	AABR07057436.1	2.3839	1.456e-07	5.7894e-06	up	Arhgap27	1.2139	1.4865e-05	0.00050426	up
Stx3	2.3285	5.5896e-09	2.2304e-07	up	Creb3l3	1.0949	1.4912e-07	5.9176e-06	up	LOC680432	-1.6272	1.4924e-05	0.0005054	down
Rhpn1	2.7186	5.6766e-09	2.2606e-07	up	AABR07004572.1	5.3944	1.5402e-07	6.1e-06	up	Mcpt1l1	4.4154	1.5012e-05	0.00050747	up
Dio1	-2.4051	5.7859e-09	2.2974e-07	down	RNaseP_nuc	5.3891	1.5502e-07	6.1277e-06	up	Stmn3	-1.7791	1.5252e-05	0.00051471	down
Sh3kbp1	2.311	5.7922e-09	2.2974e-07	up	Angptl4	1.6769	1.5546e-07	6.1329e-06	up	Themis2	1.4108	1.5297e-05	0.00051534	up
Dab2	1.5551	5.8497e-09	2.3156e-07	up	AC111319.2	-4.6704	1.6661e-07	6.5599e-06	down	Dmpk	1.1052	1.5518e-05	0.00052187	up
Tpm4	2.3688	5.8774e-09	2.322e-07	up	Hsd17b11	1.8778	1.6842e-07	6.6185e-06	up	Alox5	2.6783	1.565e-05	0.00052541	up
Pmvk	-2.1285	5.9224e-09	2.3351e-07	down	Hspa13	-1.3663	1.7435e-07	6.8381e-06	down	Il18	1.4177	1.6162e-05	0.00053979	up
Tyrobp	2.4714	5.9751e-09	2.3513e-07	up	Inmt	8.7381	1.8137e-07	7.0994e-06	up	Hvcn1	2.5043	1.6154e-05	0.00053979	up
Acox2	-2.0117	6.186e-09	2.4295e-07	down	Hbs1l	-1.0242	1.872e-07	7.3134e-06	down	Susd3	2.6231	1.6272e-05	0.00054161	up
Rab17	-1.9491	6.284e-09	2.4631e-07	down	Nsd2	-1.4087	1.8912e-07	7.3726e-06	down	Epsti1	1.6392	1.6443e-05	0.00054637	up
Acsm5	-4.0072	6.3384e-09	2.4796e-07	down	Uap1	-1.2659	1.8945e-07	7.3726e-06	down	Cilp	2.2768	1.7538e-05	0.00058075	up
Ugcg	1.3687	6.3691e-09	2.4867e-07	up	Myo1c	-1.8786	1.9151e-07	7.4385e-06	down	Zeb2	1.1051	1.7671e-05	0.00058316	up
Npc1l1	6.2564	6.4101e-09	2.4978e-07	up	Rhbdf2	-1.6356	1.9331e-07	7.494e-06	down	Slc7a6	1.3598	1.8314e-05	0.00060133	up
Lrp8	3.6733	6.5358e-09	2.5418e-07	up	Zfyve19	-1.4408	1.9422e-07	7.5147e-06	down	Gadd45a	1.0789	1.8411e-05	0.00060349	up
Fcgr1a	1.949	6.5867e-09	2.5566e-07	up	Gosr2	-1.1491	1.9596e-07	7.5675e-06	down	Sox17	1.0746	2.0087e-05	0.00065401	up
S100a8	3.1664	6.7046e-09	2.5974e-07	up	Pum3	-1.3534	1.9833e-07	7.6444e-06	down	She	1.5018	2.0399e-05	0.00066197	up
Gtse1	3.4896	6.7889e-09	2.6198e-07	up	Mfsd2a	2.1083	2.0066e-07	7.7154e-06	up	Wipf1	1.0001	2.0742e-05	0.00067197	up
Eln	2.6471	6.7773e-09	2.6198e-07	up	AC119015.4	1.3545	2.0094e-07	7.7154e-06	up	Snx20	1.5504	2.0926e-05	0.00067681	up
Fhdc1	3.2145	7.4408e-09	2.8659e-07	up	Cenpn	-1.8955	2.0296e-07	7.7784e-06	down	Slamf7	2.0681	2.1133e-05	0.00068236	up
Cd300a	1.6822	7.4733e-09	2.8685e-07	up	Hjv	2.3026	2.0567e-07	7.8672e-06	up	Itga4	1.776	2.1334e-05	0.00068747	up
Sting1	2.5081	7.4765e-09	2.8685e-07	up	Adgrv1	2.2242	2.0808e-07	7.9442e-06	up	Il18bp	1.0107	2.1497e-05	0.00069066	up
Rab15	7.6695	7.5064e-09	2.8745e-07	up	Asgr2	1.9568	2.0904e-07	7.9658e-06	up	Kcnk13	1.7369	2.1959e-05	0.00070435	up
Sema3c	4.0813	7.6518e-09	2.9245e-07	up	Fabp1	2.1602	2.1117e-07	8.0316e-06	up	Adamts7	1.0307	2.218e-05	0.00071027	up
Hspb8	1.9735	7.6981e-09	2.9366e-07	up	Hivep3	-1.5138	2.1439e-07	8.1082e-06	down	Il12b	4.8518	2.2245e-05	0.00071117	up
Etfa	-1.4813	7.7595e-09	2.9544e-07	down	Fblim1	-2.8173	2.1397e-07	8.1082e-06	down	Arhgap22	1.7303	2.2386e-05	0.00071435	up
Tafa4	7.1009	7.9569e-09	3.0238e-07	up	Nek2	-6.6305	2.1435e-07	8.1082e-06	down	Tspan32	3.9523	2.2715e-05	0.00072265	up
Zfp523	-1.3562	7.9916e-09	3.0312e-07	down	Tmem171	-4.6406	2.1794e-07	8.2268e-06	down	Ifi27l2b	1.1313	2.2844e-05	0.00072556	up
Cpq	-1.5632	8.0096e-09	3.0322e-07	down	Phlda3	-1.5224	2.2514e-07	8.4827e-06	down	Nudt13	-1.1522	2.3583e-05	0.00074417	down
Igsf10	1.8685	8.1972e-09	3.0967e-07	up	Cad	-1.4057	2.3192e-07	8.7221e-06	down	RGD1565785	2.0733	2.3665e-05	0.00074554	up
Fam241b	-1.2462	8.2109e-09	3.0967e-07	down	Apoa5	1.6022	2.3935e-07	8.9846e-06	up	Galnt7	1.3507	2.4565e-05	0.00077266	up
Hoga1	-1.8909	8.4263e-09	3.1719e-07	down	Eipr1	-1.1302	2.4307e-07	9.1072e-06	down	Nptx2	-2.6422	2.4938e-05	0.00078311	down
Cndp1	1.9847	8.6935e-09	3.2664e-07	up	Cadm3	1.6518	2.4718e-07	9.227e-06	up	Mesp2	5.7956	2.5015e-05	0.00078398	up
Prex1	2.1101	8.7287e-09	3.2734e-07	up	Sfn	-4.7263	2.4868e-07	9.2658e-06	down	Itgb7	1.812	2.5046e-05	0.00078398	up
Pla2g4a	2.9949	8.8004e-09	3.2941e-07	up	Chn2	1.3385	2.5083e-07	9.3286e-06	up	Cd3g	2.7345	2.548e-05	0.00079626	up
Slc11a1	1.6404	8.8997e-09	3.3251e-07	up	Krt23	2.7075	2.5493e-07	9.4634e-06	up	Adora2a	1.0527	2.5787e-05	0.00080457	up
Btg2	2.202	9.0856e-09	3.3882e-07	up	Coq10b	-1.3379	2.5823e-07	9.5506e-06	down	Klf16	-1.1964	2.6895e-05	0.00083647	down
Slfn2	2.1491	9.2693e-09	3.4502e-07	up	LOC299282	1.9959	2.6014e-07	9.6022e-06	up	Tubb2b	1.9983	2.7549e-05	0.0008527	up
Itga8	2.5822	9.373e-09	3.4823e-07	up	Ctns	-1.1468	2.6058e-07	9.6022e-06	down	Btla	2.4883	2.7524e-05	0.0008527	up
Gem	3.1994	9.4452e-09	3.5026e-07	up	Tctex1d1	-7.2861	2.6409e-07	9.7137e-06	down	Rgs10	1.316	2.7642e-05	0.00085421	up
Bhlha15	2.6543	9.8335e-09	3.6399e-07	up	Cyp4f6	1.2405	2.653e-07	9.7407e-06	up	Mgp	1.4902	2.8118e-05	0.00086702	up
Cryl1	-2.0649	1.0218e-08	3.7751e-07	down	LOC100362690	4.9927	2.6922e-07	9.8664e-06	up	Heph	1.4587	2.8149e-05	0.00086702	up
Cd53	2.4253	1.0387e-08	3.8305e-07	up	Slc1a3	1.8567	2.773e-07	1.0144e-05	up	AABR07065772.1	6.3247	2.819e-05	0.00086702	up
Qdpr	-1.9271	1.0551e-08	3.8837e-07	down	Hmgcs2	1.7915	2.8234e-07	1.0301e-05	up	LOC100134871	3.6253	2.8496e-05	0.00087504	up
LOC299282	-2.3812	1.0711e-08	3.9356e-07	down	Msantd3	-2.8641	3.0097e-07	1.095e-05	down	Ggta1	1.0676	2.9215e-05	0.00089289	up
Svep1	2.4564	1.0965e-08	4.0213e-07	up	Tuba1c	-2.9147	3.015e-07	1.095e-05	down	AABR07051646.1	5.6145	2.9528e-05	0.00089822	up
Ripk3	2.571	1.1577e-08	4.2381e-07	up	Rangap1	-1.3381	3.2171e-07	1.1663e-05	down	Pik3cg	1.358	2.9519e-05	0.00089822	up
Cbr4	-1.4839	1.1601e-08	4.2392e-07	down	Myh10	-1.8406	3.3422e-07	1.2073e-05	down	Sh2b2	1.2022	3.0607e-05	0.00092814	up
Itpka	-2.3366	1.2085e-08	4.4077e-07	down	Psca	-3.8794	3.4318e-07	1.2374e-05	down	Mir291a	-2.1304	3.0741e-05	0.00093075	down
Egr3	4.8513	1.2169e-08	4.4304e-07	up	Plod2	-2.3183	3.4827e-07	1.2535e-05	down	Gstm3l	1.0997	3.1048e-05	0.00093713	up
Tnc	4.3274	1.228e-08	4.4627e-07	up	Cyp1b1	-3.4635	3.499e-07	1.2571e-05	down	Mir675	2.3697	3.1329e-05	0.00094312	up
Slc4a5	5.0505	1.2386e-08	4.4931e-07	up	Krt7	-5.1465	3.5386e-07	1.2691e-05	down	Csf2rb	1.3736	3.1344e-05	0.00094312	up
Rcn1	2.7615	1.2632e-08	4.5724e-07	up	Cdk14	-1.287	3.5541e-07	1.2724e-05	down	B3galnt1	1.7015	3.1717e-05	0.00095288	up
Slc1a4	2.4426	1.2651e-08	4.5724e-07	up	Tubb3	-3.4533	3.5982e-07	1.2859e-05	down	Serpinh1	1.0703	3.1787e-05	0.00095351	up
Cpne9	6.5416	1.3003e-08	4.6912e-07	up	Cdkn1a	-2.6993	3.6577e-07	1.3048e-05	down	Ms4a1	5.8065	3.2608e-05	0.00097664	up
Has1	10.0035	1.3438e-08	4.8394e-07	up	Pmvk	1.702	3.8194e-07	1.3577e-05	up	Apobr	1.428	3.2868e-05	0.00098291	up
Fcer1g	2.1063	1.3635e-08	4.9014e-07	up	Anxa5	-2.5984	3.8442e-07	1.3641e-05	down	Etnppl	-1.308	3.3306e-05	0.00099295	down
Nrg1	1.8585	1.3804e-08	4.9532e-07	up	Grb10	-1.9393	3.8622e-07	1.3681e-05	down	Tlr11	2.3961	3.329e-05	0.00099295	up
AC141959.1	4.4258	1.425e-08	5.1042e-07	up	Tap1	-1.6784	3.9043e-07	1.3806e-05	down	AABR07057196.1	-1.015	3.4093e-05	0.0010149	down
Arg1	-1.6666	1.5169e-08	5.4237e-07	down	Rhbg	2.3803	4.0286e-07	1.422e-05	up	Gcsam	2.2753	3.4188e-05	0.0010161	up
Cpt2	-1.4529	1.522e-08	5.4321e-07	down	Galk1	1.3922	4.044e-07	1.425e-05	up	Tlr4	1.1734	3.4297e-05	0.0010178	up
Epb41l2	1.448	1.5328e-08	5.4609e-07	up	Klrb1b	1.6523	4.1556e-07	1.4603e-05	up	Ces2j	-1.0274	3.5182e-05	0.0010425	down
Qprt	-1.7256	1.5481e-08	5.4859e-07	down	Grhpr	1.6686	4.1589e-07	1.4603e-05	up	Foxp3	2.9722	3.6608e-05	0.0010831	up
Ednrb	3.1942	1.5456e-08	5.4859e-07	up	Cyp2d2	2.099	4.247e-07	1.4887e-05	up	Arl4d	-1.3004	3.7224e-05	0.001098	down
Cacnb2	-2.4143	1.5467e-08	5.4859e-07	down	Pcbp4	1.0412	4.2653e-07	1.4925e-05	up	Rnf149	-1.1707	3.7368e-05	0.0011006	down
LOC100910235	-3.8294	1.5704e-08	5.5551e-07	down	Kmt5a	-1.7159	4.3031e-07	1.5031e-05	down	Aass	-1.5527	3.7809e-05	0.0011102	down
Cyp2f4	-2.0642	1.574e-08	5.5582e-07	down	Rcc2	-1.8485	4.4338e-07	1.5434e-05	down	Dkk2	2.5948	3.8228e-05	0.0011208	up
Soat1	2.6488	1.5985e-08	5.6247e-07	up	Slc25a20	1.2105	4.8389e-07	1.6786e-05	up	Lrrc29	-1.0913	3.8423e-05	0.0011248	down
Ucma	-2.1029	1.5959e-08	5.6247e-07	down	Rbfa	1.1575	4.9223e-07	1.7046e-05	up	Fxyd2	1.923	3.9039e-05	0.0011394	up
D2hgdh	-1.6232	1.6183e-08	5.6844e-07	down	Irx1	3.7418	4.9762e-07	1.7203e-05	up	Stac3	3.284	3.959e-05	0.0011537	up
Glul	-1.7502	1.6229e-08	5.6905e-07	down	AABR07050283.2	-6.3684	5.0166e-07	1.7313e-05	down	Rgs14	2.4392	3.9722e-05	0.0011559	up
Cebpd	1.6918	1.6332e-08	5.7166e-07	up	Rtn4rl1	1.8113	5.1121e-07	1.7582e-05	up	RGD1307182	2.1349	4.0808e-05	0.0011839	up
Fmnl2	2.1695	1.6398e-08	5.7296e-07	up	Agt	1.3646	5.1065e-07	1.7582e-05	up	Pou3f3	-3.2482	4.1302e-05	0.0011965	down
Fabp1	-2.309	1.6515e-08	5.7602e-07	down	Mfsd11	-1.2252	5.1215e-07	1.7585e-05	down	Abcc2	-1.1532	4.2831e-05	0.0012352	down
Sfn	5.4043	1.6861e-08	5.8709e-07	up	Sbspon	2.637	5.1487e-07	1.7624e-05	up	Itm2a	1.951	4.2799e-05	0.0012352	up
Csf2rb	2.1253	1.6975e-08	5.9001e-07	up	Acap2	-2.1339	5.1594e-07	1.7624e-05	down	Cmtm3	1.0066	4.4401e-05	0.0012786	up
Adcy7	2.3889	1.7044e-08	5.9138e-07	up	Fcgrt	1.0842	5.2661e-07	1.7928e-05	up	Alas2	3.552	4.5225e-05	0.0013004	up
Napsa	2.2703	1.774e-08	6.1446e-07	up	Rab17	1.6813	5.2583e-07	1.7928e-05	up	Epop	-1.4756	4.5439e-05	0.0013046	down
Ccdc86	1.2961	1.7917e-08	6.1953e-07	up	Basp1	-2.4595	5.3323e-07	1.8123e-05	down	Arhgap11a	1.5368	4.5589e-05	0.001307	up
S100a6	3.5107	1.8734e-08	6.4552e-07	up	Glud1	1.077	5.432e-07	1.843e-05	up	AABR07051642.1	5.4025	4.5798e-05	0.0013111	up
Synpo	1.611	1.8728e-08	6.4552e-07	up	Gprc5a	-4.7529	5.5861e-07	1.8921e-05	down	Zfp622	-1.3738	4.6166e-05	0.0013158	down
Ptdss2	-1.0768	1.9193e-08	6.602e-07	down	Katnal2	3.4	5.6016e-07	1.8942e-05	up	Ptn	1.093	4.6126e-05	0.0013158	up
Hacd4	2.4794	1.924e-08	6.6068e-07	up	Mpc2	1.5113	5.6627e-07	1.9117e-05	up	Lck	1.2186	4.6042e-05	0.0013158	up
Nck2	2.1907	1.9425e-08	6.6588e-07	up	RGD1305807	-1.165	5.9215e-07	1.9956e-05	down	Arhgap15	1.6665	4.683e-05	0.0013289	up
Cd86	1.8233	1.9702e-08	6.7424e-07	up	AABR07035343.1	3.2785	5.9388e-07	1.9982e-05	up	Comp	-2.2751	4.6777e-05	0.0013289	down
Rdh11	-1.2492	1.9794e-08	6.7623e-07	down	Rbm15b	-1.49	6.2649e-07	2.1008e-05	down	Mycl	1.4288	4.6909e-05	0.0013292	up
Ndufa10l1	-1.1543	1.9839e-08	6.7659e-07	down	Hgs	-1.4019	6.3167e-07	2.1147e-05	down	Adgrv1	-1.1316	4.7518e-05	0.0013445	down
AABR07068043.1	-7.2217	2.0148e-08	6.8594e-07	down	RGD1562667	2.2412	6.4321e-07	2.1497e-05	up	Serpinb6b	1.3023	4.7773e-05	0.0013497	up
AABR07026032.1	7.318	2.0363e-08	6.9092e-07	up	Ern1	-1.9008	6.4598e-07	2.1554e-05	down	Csgalnact1	1.176	4.8173e-05	0.0013591	up
Plpp5	1.1745	2.0341e-08	6.9092e-07	up	LOC100359539	-4.8518	6.7323e-07	2.2426e-05	down	Mical1	1.5977	4.9993e-05	0.0014084	up
Dyrk3	5.0341	2.0737e-08	7.0241e-07	up	AABR07058158.1	-2.6812	6.7877e-07	2.2573e-05	down	Mcm3	1.5079	5.1092e-05	0.001431	up
Tnfsf18	6.3132	2.1026e-08	7.098e-07	up	Angptl6	1.5376	6.823e-07	2.2653e-05	up	Gab2	1.5874	5.1352e-05	0.0014342	up
Stk10	3.2362	2.0995e-08	7.098e-07	up	Inhbb	-2.4049	6.841e-07	2.2676e-05	down	AABR07065789.3	2.7101	5.2355e-05	0.0014601	up
Uqcrc1	-1.0744	2.2153e-08	7.4658e-07	down	Pogk	-1.0127	6.8907e-07	2.2803e-05	down	Bhmt	-1.0031	5.3578e-05	0.0014899	down
Slc25a11	-1.2431	2.2264e-08	7.4906e-07	down	Hmox1	-1.3965	7.0109e-07	2.3163e-05	down	Ptprcap	1.6564	5.4139e-05	0.0015012	up
Pik3r5	2.2995	2.2313e-08	7.4942e-07	up	Tmem218	1.8053	7.1203e-07	2.3485e-05	up	Palm	1.0355	5.4074e-05	0.0015012	up
Ctsh	-1.6066	2.2376e-08	7.5028e-07	down	Cyp2e1	2.4808	7.1323e-07	2.3486e-05	up	Nrg4	1.5635	5.4636e-05	0.0015107	up
Mcm3	3.6908	2.2715e-08	7.6037e-07	up	Sdad1	-1.4179	7.1774e-07	2.3596e-05	down	Tfec	1.121	5.5246e-05	0.0015232	up
Decr1	-1.8598	2.3215e-08	7.7572e-07	down	Fancc	1.0109	7.2946e-07	2.3943e-05	up	Zc3h12d	2.4394	5.5362e-05	0.0015242	up
Hacl1	-2.5393	2.3251e-08	7.7572e-07	down	Entpd8	2.853	7.3585e-07	2.4113e-05	up	Meox2	-1.02	5.5496e-05	0.0015258	down
Cyth4	1.9548	2.3398e-08	7.7931e-07	up	Rilp	2.0096	7.3739e-07	2.4124e-05	up	Plekha2	1.0563	5.5597e-05	0.0015264	up
Coq8a	-2.3967	2.3825e-08	7.9221e-07	down	Rbp4	1.8335	7.5134e-07	2.4501e-05	up	Hbb-bs	3.5385	5.6028e-05	0.0015361	up
Cd28	6.6773	2.429e-08	8.0635e-07	up	Gcdh	2.1326	7.6855e-07	2.5021e-05	up	AABR07051532.2	2.6606	5.6607e-05	0.0015476	up
Cyp2t1	-1.7668	2.4432e-08	8.0971e-07	down	Mettl1	-1.2435	7.7356e-07	2.5144e-05	down	Cst7	1.6164	5.8118e-05	0.0015822	up
Cpa3	4.4094	2.4934e-08	8.2237e-07	up	RGD1560925	2.6846	7.8244e-07	2.535e-05	up	AABR07025140.1	2.219	5.8109e-05	0.0015822	up
Serinc2	4.5179	2.4938e-08	8.2237e-07	up	Tnnt2	-2.5989	7.8122e-07	2.535e-05	down	Gfra3	1.1924	5.83e-05	0.0015849	up
Lyc2	-2.1365	2.516e-08	8.2833e-07	down	LOC103692719	-2.0971	7.9177e-07	2.5612e-05	down	Lhfpl2	1.0887	5.8951e-05	0.0015982	up
Cmtm7	1.9343	2.5471e-08	8.3717e-07	up	Blcap	-1.1618	8.0249e-07	2.5917e-05	down	Mcm8	-1.675	5.9405e-05	0.0016082	down
Slc35e4	2.3999	2.5692e-08	8.4305e-07	up	Acnat2	2.9746	8.0951e-07	2.6102e-05	up	LOC685067	1.5814	5.951e-05	0.0016088	up
Ctss	1.6115	2.6279e-08	8.6091e-07	up	Fos	-2.6615	8.5778e-07	2.757e-05	down	Ccl19	1.3484	6.018e-05	0.0016247	up
Cela1	-2.6077	2.6625e-08	8.6939e-07	down	Dhrs4	1.3034	8.6065e-07	2.7618e-05	up	Was	1.5094	6.3575e-05	0.0017069	up
AABR07029581.1	-1.2585	2.6617e-08	8.6939e-07	down	Ncdn	-1.6216	8.6235e-07	2.7628e-05	down	Atp8b4	1.837	6.4386e-05	0.0017215	up
Proser2	-1.334	2.7043e-08	8.8161e-07	down	Jpt2	-1.1139	8.7201e-07	2.7893e-05	down	Il2rb	1.2469	6.545e-05	0.0017475	up
Camk2d	1.9913	2.7404e-08	8.9191e-07	up	Arhgef39	1.7244	8.7938e-07	2.8084e-05	up	Hcst	1.5759	6.8269e-05	0.0018153	up
Cxcl16	2.546	2.8222e-08	9.1702e-07	up	Pex11a	1.6005	8.8253e-07	2.814e-05	up	AABR07031762.1	5.4935	6.911e-05	0.0018327	up
Hyou1	1.9133	2.8742e-08	9.3242e-07	up	Itgax	-2.0214	8.9276e-07	2.8421e-05	down	Olfml2b	1.0332	6.9231e-05	0.0018334	up
Slc25a24	3.0491	2.9428e-08	9.5158e-07	up	Ftcd	2.0128	9.1462e-07	2.9071e-05	up	Asns	-1.0305	6.9699e-05	0.0018408	down
Syt3	-2.2599	2.9548e-08	9.5389e-07	down	Haus3	-1.3463	9.5836e-07	3.0223e-05	down	Rhbdl1	2.7991	6.9615e-05	0.0018408	up
Me2	1.6921	2.9965e-08	9.6581e-07	up	Qdpr	1.8145	9.563e-07	3.0223e-05	up	Gpr174	2.6237	7.1271e-05	0.0018772	up
Cdk14	1.665	3.0648e-08	9.8623e-07	up	Slc9a3r1	1.4397	9.5441e-07	3.0223e-05	up	Adrb1	2.2728	7.2298e-05	0.0019017	up
Abr	1.6713	3.109e-08	9.9884e-07	up	Cd276	-1.7803	9.6688e-07	3.0444e-05	down	Abo3	-1.6594	7.3215e-05	0.0019232	down
Usp13	4.2565	3.1875e-08	1.0224e-06	up	LOC100910526	2.979	9.9516e-07	3.1285e-05	up	Add2	5.5754	7.5045e-05	0.0019633	up
Ighm	2.6767	3.1954e-08	1.0233e-06	up	Irs2	-1.7441	1.0086e-06	3.1658e-05	down	Lpin1	-2.7535	7.6494e-05	0.0019958	down
Vegfd	2.8291	3.2465e-08	1.038e-06	up	Plaa	-1.0311	1.028e-06	3.2217e-05	down	Rasa4	1.3814	7.7132e-05	0.0020098	up
Iqgap1	2.0682	3.307e-08	1.0526e-06	up	Syngr1	1.2663	1.031e-06	3.2231e-05	up	Tmsb4x	1.0508	8.0858e-05	0.0020956	up
Tm7sf2	-3.7421	3.3006e-08	1.0526e-06	down	Mmp10	-6.3584	1.0316e-06	3.2231e-05	down	Tlr12	2.039	8.1212e-05	0.0020992	up
Akr1c1	-4.386	3.3082e-08	1.0526e-06	down	Sec61a1	-1.1851	1.0356e-06	3.2305e-05	down	Lax1	2.1285	8.1185e-05	0.0020992	up
Selplg	2.1403	3.3346e-08	1.0594e-06	up	Glrx5	1.2495	1.0374e-06	3.231e-05	up	Plxnc1	1.9971	8.1532e-05	0.0021047	up
Tspan12	-1.613	3.3827e-08	1.073e-06	down	Itm2b	1.0298	1.0576e-06	3.2736e-05	up	Eif4e3	1.0097	8.1933e-05	0.0021074	up
Tm6sf1	1.8709	3.5219e-08	1.1153e-06	up	Thg1l	-1.4983	1.0822e-06	3.3447e-05	down	Per2	1.1039	8.2286e-05	0.0021074	up
Cyb5r3	-1.4671	3.5446e-08	1.1207e-06	down	Lamb3	-2.8435	1.0841e-06	3.3456e-05	down	C3ar1	1.9471	8.2768e-05	0.0021169	up
Emp3	2.7763	3.6037e-08	1.1376e-06	up	Phf19	1.6649	1.1028e-06	3.3928e-05	up	AC142181.1	1.8644	8.418e-05	0.0021502	up
LOC681544	-2.0724	3.7625e-08	1.1859e-06	down	Spink1l	2.4115	1.1161e-06	3.4284e-05	up	Ccn5	1.3171	8.534e-05	0.0021737	up
Src	1.7081	3.7775e-08	1.1887e-06	up	Lox	-2.9971	1.1274e-06	3.4578e-05	down	Sema4c	1.1283	8.5437e-05	0.0021737	up
Fxyd5	2.701	3.8343e-08	1.2047e-06	up	Chordc1	-1.1776	1.1325e-06	3.4682e-05	down	Mapk12	1.1857	8.58e-05	0.0021798	up
Csrp3	10.3487	3.8639e-08	1.2121e-06	up	AC095947.4	2.5456	1.1732e-06	3.5874e-05	up	RT1-T24-3	1.366	8.6333e-05	0.0021879	up
Rad18	2.4064	3.9829e-08	1.2475e-06	up	Snx7	-2.1997	1.1835e-06	3.6133e-05	down	Ttc28	1.1357	8.6735e-05	0.0021924	up
Fbn1	2.3646	3.9902e-08	1.2478e-06	up	Arhgef2	-1.2137	1.2139e-06	3.7005e-05	down	Rftn1	1.1775	8.7278e-05	0.0021994	up
AABR07033920.1	6.2845	4.0189e-08	1.2548e-06	up	Sult1a1	1.8674	1.2237e-06	3.7248e-05	up	Igf2	2.2682	8.8864e-05	0.0022259	up
S100a9	2.4616	4.1599e-08	1.2968e-06	up	Postn	-4.2726	1.2257e-06	3.7253e-05	down	Fhl3	1.024	8.996e-05	0.0022418	up
LOC497796	4.0032	4.2031e-08	1.3082e-06	up	Tbrg1	-1.6016	1.2681e-06	3.8426e-05	down	Myof	1.5189	9.0857e-05	0.0022606	up
Sulf1	2.6963	4.2266e-08	1.3135e-06	up	Mal2	1.1466	1.2841e-06	3.8852e-05	up	Cc2d2a	1.2078	9.1433e-05	0.0022698	up
Ms4a4e	3.0994	4.2477e-08	1.318e-06	up	Enpp3	1.1019	1.3286e-06	4.0018e-05	up	Mthfd1	-1.3352	9.2548e-05	0.0022822	down
LOC100912195	4.5387	4.346e-08	1.3464e-06	up	Iah1	1.4037	1.3398e-06	4.0293e-05	up	Pstpip1	1.1539	9.2532e-05	0.0022822	up
Gstt3	-3.1093	4.3918e-08	1.3585e-06	down	Fbxo32	-2.35	1.3685e-06	4.1097e-05	down	AABR07068316.1	1.0437	9.2637e-05	0.0022822	up
Nin	3.0174	4.4523e-08	1.375e-06	up	Qprt	1.2275	1.374e-06	4.1164e-05	up	Pgghg	1.2049	9.4109e-05	0.0023156	up
Vasp	1.359	4.5358e-08	1.3965e-06	up	Eaf1	-1.6328	1.3791e-06	4.1171e-05	down	Mrgprx1	-1.5307	9.5554e-05	0.0023452	down
Hcls1	1.6869	4.6509e-08	1.4297e-06	up	Plekhb1	1.8931	1.4252e-06	4.2476e-05	up	St14	1.1088	9.5975e-05	0.0023525	up
Atp5f1b	-1.3491	4.7745e-08	1.4655e-06	down	Coq8a	2.0855	1.4324e-06	4.257e-05	up	Itk	2.3379	9.7392e-05	0.0023813	up
Abo3	-2.772	4.8159e-08	1.4759e-06	down	Hmga1	-2.2039	1.4357e-06	4.2606e-05	down	Prkcq	2.9716	0.00010128	0.0024732	up
Enpp2	-2.5938	4.9032e-08	1.5004e-06	down	Iqcg	1.784	1.4436e-06	4.2777e-05	up	Rab3il1	1.0672	0.00010185	0.002484	up
Chst1	3.2731	4.9271e-08	1.5054e-06	up	Ccl7	-4.4384	1.4515e-06	4.2947e-05	down	Etv1	1.2545	0.00010268	0.0025012	up
C3ar1	2.8445	4.951e-08	1.5104e-06	up	Tsc22d3	1.6211	1.4581e-06	4.3016e-05	up	Adgrg5	2.1533	0.00010402	0.0025305	up
Anxa5	2.9584	5.1992e-08	1.5837e-06	up	44621	2.3336	1.4571e-06	4.3016e-05	up	Adap1	1.7945	0.00010559	0.0025559	up
Atp5f1c	-1.1533	5.2865e-08	1.6078e-06	down	Baat	1.9954	1.4786e-06	4.3554e-05	up	Pnpla2	-1.6073	0.00010978	0.0026443	down
44621	-2.6502	5.3633e-08	1.6287e-06	up	Prmt3	-1.363	1.4929e-06	4.3849e-05	down	P2rx1	1.6783	0.00011085	0.0026653	up
Chst12	2.2171	5.4748e-08	1.66e-06	up	Vwa5b2	-2.0993	1.5112e-06	4.4283e-05	down	Arhgef6	1.5126	0.00011165	0.0026727	up
Slc7a6	2.5115	5.5706e-08	1.6865e-06	up	Btd	1.1534	1.5159e-06	4.4332e-05	up	Angptl4	1.1359	0.00011162	0.0026727	up
AABR07011996.1	-1.0918	5.5854e-08	1.6878e-06	down	Hacl1	1.8691	1.5266e-06	4.4579e-05	up	P3h2	1.4885	0.00011157	0.0026727	up
Shc2	3.5055	5.5917e-08	1.6878e-06	up	Creb3l1	-1.0776	1.5325e-06	4.4686e-05	down	Oxct1	1.0533	0.00011601	0.0027703	up
Slc7a5	1.6011	5.6331e-08	1.6977e-06	up	Prrc1	-1.1858	1.584e-06	4.6054e-05	down	Tox3	1.8634	0.00011745	0.0028013	up
Atp6v0d2	2.5784	5.8379e-08	1.7567e-06	up	Apoc3	1.9524	1.5889e-06	4.6131e-05	up	Cxcr6	2.3296	0.00011994	0.0028571	up
Atp10a	3.5732	5.8685e-08	1.7633e-06	up	Aldoc	1.5204	1.6253e-06	4.705e-05	up	Lipo1	-1.3117	0.00012199	0.0029005	down
Psmg1	-1.1445	5.8847e-08	1.7655e-06	down	Bbs7	-2.1244	1.6311e-06	4.7101e-05	down	Gnb4	1.2118	0.00012463	0.0029435	up
AABR07048420.1	-7.1041	5.9054e-08	1.7691e-06	down	Ecm1	1.7594	1.634e-06	4.7101e-05	up	Runx2	2.3521	0.00012458	0.0029435	up
Tgfb1	1.6633	5.9363e-08	1.7756e-06	up	Bphl	1.9735	1.6423e-06	4.7273e-05	up	Mir293	-1.8685	0.00012876	0.00303	down
Hddc3	-1.2986	5.9661e-08	1.7792e-06	down	AC119332.1	2.3364	1.6775e-06	4.8151e-05	up	LOC497796	3.0904	0.00012969	0.0030445	up
AABR07019083.1	2.1932	5.9574e-08	1.7792e-06	up	Nme3	2.0267	1.6776e-06	4.8151e-05	up	RT1-Ba	2.3837	0.00013138	0.0030785	up
Snrnp25	-1.7915	6.0711e-08	1.8078e-06	down	Creb3	-1.5274	1.7165e-06	4.9197e-05	down	Npr2	1.1531	0.00013181	0.0030815	up
Adam8	2.2858	6.088e-08	1.8101e-06	up	Snx12	-1.3142	1.726e-06	4.9398e-05	down	Mcpt8l3	2.8243	0.00013411	0.0031258	up
Uqcrfs1	-1.0759	6.1805e-08	1.8349e-06	down	Cxcl9	2.2862	1.7311e-06	4.9475e-05	up	Spink1	1.0972	0.00013684	0.0031702	up
Abcc5	2.3672	6.2842e-08	1.8629e-06	up	RGD1560854	-1.6603	1.7599e-06	5.0224e-05	down	Rnf152	-1.6349	0.0001397	0.0032213	down
Thnsl2	-1.3468	6.3958e-08	1.8932e-06	down	G0s2	2.2249	1.7676e-06	5.0373e-05	up	Slc15a2	2.3946	0.00013968	0.0032213	up
AABR07068316.1	2.5898	6.4673e-08	1.9116e-06	up	Acads	1.3567	1.7759e-06	5.0539e-05	up	Pou2f2	2.0474	0.00013997	0.0032237	up
Calcb	8.0177	6.4966e-08	1.9173e-06	up	Hbegf	-2.9877	1.7838e-06	5.0692e-05	down	RGD1563888	-1.1711	0.0001412	0.0032442	down
Ahcy	-2.2062	6.5185e-08	1.921e-06	down	Gar1	-1.0959	1.8155e-06	5.1357e-05	down	Tmcc2	1.0803	0.00014257	0.0032689	up
Inpp5d	1.6138	6.5909e-08	1.9394e-06	up	Lbh	-1.5592	1.8174e-06	5.1357e-05	down	AABR07013746.1	-1.0274	0.00014414	0.0032888	down
Fyn	1.6395	6.6616e-08	1.9574e-06	up	Hfe	1.7577	1.81e-06	5.1357e-05	up	Tlr8	1.6564	0.00014409	0.0032888	up
NEWGENE_621351	2.6628	6.758e-08	1.9799e-06	up	Azin1	-1.1905	1.8247e-06	5.149e-05	down	Mir295-1	-1.8929	0.00014518	0.0033006	down
Hsp90b1	1.3468	6.7513e-08	1.9799e-06	up	Polr3g	-1.245	1.835e-06	5.1636e-05	down	RGD1559482	1.7248	0.00014589	0.0033051	up
Acads	-1.6292	6.8478e-08	2.0032e-06	down	Tmbim1	-2.4112	1.8338e-06	5.1636e-05	down	AABR07051716.1	5.1111	0.00014808	0.0033473	up
AABR07060833.1	4.1105	6.8811e-08	2.01e-06	up	Ehhadh	2.7317	1.8513e-06	5.2021e-05	up	Id1	-1.3283	0.0001481	0.0033473	down
Lrrc29	-1.7683	6.915e-08	2.017e-06	down	AABR07054460.4	-2.1591	1.8658e-06	5.2285e-05	down	Cnn2	1.2537	0.00014908	0.0033633	up
Serpinf1	-1.79	7.1128e-08	2.0716e-06	down	Aldh2	1.822	1.8646e-06	5.2285e-05	up	Aacs	-1.5141	0.00014915	0.0033633	down
Kdelr3	2.9423	7.1954e-08	2.0926e-06	up	Wnt4	-1.623	1.8822e-06	5.267e-05	down	Cela1	-1.4028	0.00014944	0.0033659	down
Maff	2.0968	7.3674e-08	2.1396e-06	up	Tfg	-1.0152	1.9131e-06	5.3461e-05	down	Got1	-1.6202	0.00015188	0.0034131	down
Gabbr2	5.2963	7.5274e-08	2.1797e-06	up	Acnat1	2.8225	1.9223e-06	5.3642e-05	up	LOC100910308	-1.8073	0.0001553	0.0034818	down
Ctla4	6.5779	7.5255e-08	2.1797e-06	up	Pon1	2.0167	1.929e-06	5.3755e-05	up	Sez6	1.4342	0.00016146	0.0036075	up
Sphkap	3.1476	7.5876e-08	2.1939e-06	up	Nxpe5	1.8876	1.9447e-06	5.4119e-05	up	Sesn1	-1.1518	0.0001625	0.0036266	down
Gjb2	-1.598	7.6043e-08	2.1956e-06	down	Abca9	1.8314	1.9536e-06	5.4278e-05	up	Mir290	-1.6061	0.00016331	0.0036403	down
Mpc2	-1.7499	7.6359e-08	2.2015e-06	down	Dcbld2	-2.753	1.9558e-06	5.4278e-05	down	Ntng2	1.3939	0.00016557	0.0036823	up
Agpat3	-1.0952	7.7728e-08	2.2378e-06	down	Eda2r	-5.789	1.9767e-06	5.4781e-05	down	Adgre4	1.6009	0.00016588	0.0036851	up
Timd2	-1.3698	7.9568e-08	2.2874e-06	down	Il36b	1.5741	1.9845e-06	5.4922e-05	up	Clec2l	1.9233	0.00016619	0.0036876	up
Ccdc92	2.6828	7.9746e-08	2.2892e-06	up	Glyatl1	1.9044	2.0101e-06	5.5553e-05	up	Oca2	-1.5863	0.00016652	0.0036908	down
Piezo1	1.6465	8.0975e-08	2.3212e-06	up	Calu	-1.1478	2.0137e-06	5.5577e-05	down	AABR07034739.3	4.8762	0.0001676	0.0037104	up
Ntpcr	-1.5053	8.322e-08	2.3821e-06	down	RGD1563941	1.2624	2.0993e-06	5.7782e-05	up	Fmnl2	1.0538	0.00016993	0.0037536	up
Vav1	1.5779	8.4945e-08	2.428e-06	up	Pcolce	-1.813	2.1518e-06	5.9065e-05	down	Ccr7	2.088	0.00017034	0.0037583	up
F11r	-1.244	8.575e-08	2.4475e-06	down	Arl11	-1.5596	2.1667e-06	5.9392e-05	down	Ninj2	-1.7624	0.00017256	0.0038029	down
Mecr	-1.4684	8.6971e-08	2.4788e-06	down	Utp6	-2.5045	2.1743e-06	5.952e-05	down	Mrc2	1.6103	0.00017309	0.0038104	up
Laptm5	1.8876	8.841e-08	2.5162e-06	up	Klhdc8a	2.8476	2.2138e-06	6.0517e-05	up	Hba-a1	3.1543	0.00017731	0.0038823	up
Cfap410	-1.024	8.9137e-08	2.5333e-06	down	Dhfr	1.2788	2.2683e-06	6.1924e-05	up	Adcy4	1.1797	0.00017971	0.0039251	up
Colec12	2.2463	9.1686e-08	2.602e-06	up	Tmem14c	1.3049	2.2757e-06	6.2042e-05	up	Tma7	-1.8439	0.00018038	0.0039307	down
Nubpl	-1.185	9.3277e-08	2.6434e-06	down	Ifnlr1	-2.2572	2.2973e-06	6.2546e-05	down	Dok1	1.2235	0.00018208	0.0039634	up
Prc1	4.773	9.4544e-08	2.6755e-06	up	Heatr5a	-1.2473	2.3014e-06	6.2574e-05	down	Klrb1b	1.3506	0.00018492	0.0040116	up
Pltp	2.015	9.5061e-08	2.6864e-06	up	Rad18	-2.011	2.3183e-06	6.2949e-05	down	Tbx1	5.1308	0.00018487	0.0040116	up
Hmox1	1.6594	9.5517e-08	2.6954e-06	up	Kcnk3	2.0044	2.3272e-06	6.3085e-05	up	Plek	1.0965	0.00018698	0.0040427	up
Phf19	-1.6918	9.6122e-08	2.7086e-06	down	Etfa	1.1858	2.3296e-06	6.3085e-05	up	Ada	1.1551	0.00018739	0.0040473	up
LOC100911186	-2.0778	9.6738e-08	2.7222e-06	down	Ifit1	4.1665	2.338e-06	6.3228e-05	up	Slc41a3	-1.6259	0.000188	0.0040559	down
Ccng1	2.4603	9.7609e-08	2.7428e-06	up	Sigirr	1.4107	2.3459e-06	6.3355e-05	up	Stc1	2.1386	0.00019126	0.004117	up
Ugt2a3	-2.0215	9.9355e-08	2.7879e-06	down	Slc35e4	-1.7769	2.3621e-06	6.3622e-05	down	AC114233.2	1.3356	0.0001934	0.004154	up
Chsy1	1.3884	9.9749e-08	2.7951e-06	up	Creb5	-4.0628	2.3795e-06	6.4e-05	down	Rasgrp1	1.7113	0.00020098	0.0043024	up
Slco1a4	-2.9302	1.0059e-07	2.8148e-06	down	Ccn3	-1.984	2.3825e-06	6.4e-05	down	Aebp1	1.1832	0.00020245	0.0043232	up
Phgdh	2.2872	1.0125e-07	2.8293e-06	up	Mthfd1l	-2.362	2.3863e-06	6.4018e-05	down	Art2b	1.4781	0.00021538	0.0045506	up
Grpel1	-1.0657	1.0163e-07	2.8359e-06	down	Fads3	-2.7615	2.4155e-06	6.4627e-05	down	Cpm	1.2822	0.00021674	0.004553	up
Cd48	1.5002	1.0185e-07	2.838e-06	up	Edem2	-1.0314	2.4148e-06	6.4627e-05	down	Plin4	3.6451	0.00021706	0.004553	up
Ndufa9	-1.2959	1.0234e-07	2.8475e-06	down	Ptprn	-2.3531	2.4216e-06	6.4705e-05	down	Hopx	1.5003	0.00021656	0.004553	up
Serpina4	-2.2627	1.0479e-07	2.9117e-06	down	Slc44a4	1.5522	2.4431e-06	6.5194e-05	up	Samsn1	1.4244	0.00021708	0.004553	up
Tmem59	-1.2088	1.071e-07	2.9717e-06	down	Zfp449	-1.7068	2.4475e-06	6.5225e-05	down	Bicc1	1.0177	0.00021635	0.004553	up
Lhx8	-4.6146	1.0971e-07	3.038e-06	down	Lipc	1.565	2.4634e-06	6.5561e-05	up	Ryr1	-1.4877	0.00021816	0.0045683	down
Sh2b2	2.11	1.0979e-07	3.038e-06	up	Lgals9	-1.0264	2.4824e-06	6.5979e-05	down	Krt23	1.8017	0.00021833	0.0045683	up
Npdc1	1.8196	1.1036e-07	3.0496e-06	up	Niban1	-3.3101	2.5006e-06	6.6375e-05	down	Cd8a	1.5403	0.00022164	0.0046226	up
Sash3	1.7982	1.1191e-07	3.0883e-06	up	Bag3	-2	2.5108e-06	6.6382e-05	down	Adam8	1.8173	0.00022266	0.0046389	up
Ect2	6.3414	1.1786e-07	3.2478e-06	up	Atp6ap1l	1.8087	2.5081e-06	6.6382e-05	up	AABR07005779.5	-2.0535	0.00023178	0.0047981	down
Tnfrsf11b	1.6858	1.1867e-07	3.2657e-06	up	Cbr4	1.1791	2.5044e-06	6.6382e-05	up	Sema4f	2.0038	0.00024046	0.0049592	up
Eif4ebp3	-2.2457	1.2161e-07	3.342e-06	down	Enpp2	2.1075	2.5389e-06	6.7038e-05	up	Ccdc88c	1.4364	0.00024058	0.0049592	up
Lipc	-1.8532	1.2262e-07	3.3651e-06	down	Slc17a9	-1.2139	2.5443e-06	6.7092e-05	down	Clec3b	2.0547	0.00024059	0.0049592	up
Pygb	2.025	1.2321e-07	3.3766e-06	up	Clec7a	-1.8335	2.5752e-06	6.7817e-05	down	Ccl3	2.1875	0.00025398	0.005175	up
Ccr1	2.4981	1.2788e-07	3.4998e-06	up	AABR07035309.1	2.7035	2.5896e-06	6.8109e-05	up	Gpat3	1.5695	0.0002597	0.0052627	up
Hbegf	3.4176	1.2822e-07	3.5044e-06	up	Galm	1.6275	2.593e-06	6.811e-05	up	Adamts8	2.7719	0.0002629	0.0053131	up
Emp1	2.6743	1.3204e-07	3.6038e-06	up	Rab3gap2	-1.0334	2.6225e-06	6.8792e-05	down	Cd244	1.694	0.00026295	0.0053131	up
Cdkn2b	2.3529	1.3468e-07	3.6706e-06	up	Cyp2t1	1.3989	2.6304e-06	6.8912e-05	up	Loxl1	1.7245	0.00026431	0.0053351	up
Trpm3	-3.4088	1.3586e-07	3.6978e-06	down	Ttpal	-1.4446	2.7873e-06	7.2832e-05	down	Muc1	1.3126	0.0002686	0.005416	up
Aldh2	-1.9384	1.3671e-07	3.716e-06	down	Prelid2	1.7697	2.7859e-06	7.2832e-05	up	Irf4	1.9358	0.00027159	0.005465	up
Fxyd1	-2.1606	1.3824e-07	3.7524e-06	down	Cyp2d5	1.9725	2.8047e-06	7.3098e-05	up	Lrrc71	1.129	0.00027882	0.00557	up
Galk1	-1.3803	1.4088e-07	3.8189e-06	down	Zdhhc1	1.302	2.8014e-06	7.3098e-05	up	Klrb1c	2.25	0.00027868	0.00557	up
Resp18	-4.6541	1.43e-07	3.8711e-06	down	Eci3	1.6585	2.8485e-06	7.4045e-05	up	Tnfrsf26	1.1824	0.0002795	0.0055722	up
Pcca	-1.6128	1.4428e-07	3.9005e-06	down	Ppcs	1.3955	2.8741e-06	7.4616e-05	up	Ppargc1a	-1.7802	0.00028085	0.0055934	down
Samsn1	2.3285	1.4959e-07	4.0384e-06	up	Ydjc	-2.8036	2.9112e-06	7.5481e-05	down	Sulf1	1.5963	0.00028679	0.0057	up
Cib2	-3.525	1.5417e-07	4.1565e-06	down	Stac3	3.7017	2.9404e-06	7.6139e-05	up	Ptk2b	1.0174	0.00028784	0.0057151	up
Slc16a4	-2.0999	1.5653e-07	4.2146e-06	down	Col13a1	1.0911	3.006e-06	7.7739e-05	up	Cd27	2.1638	0.00030583	0.0060475	up
Dhcr7	-2.4046	1.6041e-07	4.313e-06	down	Meox2	2.7298	3.0337e-06	7.8353e-05	up	Lat2	1.8998	0.00030717	0.0060679	up
Pogk	1.0915	1.6078e-07	4.3172e-06	up	Mknk2	1.0693	3.0403e-06	7.8424e-05	up	B3galt1	-1.464	0.0003086	0.0060898	down
Itpripl2	2.7448	1.6217e-07	4.3487e-06	up	Nat8f2	3.4544	3.069e-06	7.9062e-05	up	Trpm6	-2.124	0.00031068	0.0061	down
Lpl	2.6639	1.6261e-07	4.3547e-06	up	Rmdn1	1.4091	3.0762e-06	7.9147e-05	up	Il1b	1.2481	0.00030956	0.0061	up
Ssc5d	3.8427	1.6341e-07	4.3704e-06	up	Echs1	1.5758	3.0998e-06	7.9651e-05	up	Slamf6	2.5379	0.00031118	0.0061037	up
Nkain1	4.525	1.6392e-07	4.378e-06	up	E2f8	-4.6306	3.3088e-06	8.459e-05	down	Vax2	-3.8919	0.00031171	0.006108	down
Slc27a5	-2.7676	1.6452e-07	4.3881e-06	down	Fam114a1	-1.9781	3.3244e-06	8.4881e-05	down	Tgfb3	1.2797	0.00031324	0.0061317	up
Tlr7	1.7836	1.655e-07	4.4083e-06	up	Gpx1	1.5346	3.384e-06	8.6294e-05	up	LOC103689993	5.2115	0.00031692	0.0061912	up
Lgals1	2.9461	1.6626e-07	4.4227e-06	up	Myo5a	-1.7017	3.4056e-06	8.6626e-05	down	Grhl2	1.2122	0.00031728	0.006192	up
Arrdc4	2.2617	1.6721e-07	4.442e-06	up	Ascc3	-1.5913	3.4056e-06	8.6626e-05	down	RGD1563354	1.598	0.00031962	0.0062253	up
Col6a2	2.1235	1.7015e-07	4.5141e-06	up	Apoc2	2.1942	3.4275e-06	8.7074e-05	up	Hba-a2	3.0249	0.00032216	0.0062496	up
Pdgfrb	1.82	1.7372e-07	4.6028e-06	up	Rars1	-1.0068	3.4367e-06	8.7124e-05	down	Cyyr1	1.449	0.00032176	0.0062496	up
Tnfaip8	1.8006	1.7397e-07	4.6033e-06	up	Pbk	-4.2115	3.4382e-06	8.7124e-05	down	Plod2	1.2606	0.00032289	0.0062513	up
Pfkfb1	-2.0472	1.7676e-07	4.6709e-06	down	Mast2	-1.3713	3.4662e-06	8.7723e-05	down	Oas3	2.9225	0.00032497	0.0062854	up
Eef1akmt3	3.324	1.7836e-07	4.7069e-06	up	Epas1	1.3065	3.4772e-06	8.7892e-05	up	Slc14a1	2.7453	0.00032607	0.0063004	up
Uba5	1.3216	1.7889e-07	4.7146e-06	up	Akr7a2	1.7938	3.5097e-06	8.8601e-05	up	Cd33	1.6274	0.00033255	0.0064191	up
AABR07057436.1	-2.408	1.7922e-07	4.7173e-06	down	Cdc73	-1.1963	3.5449e-06	8.9378e-05	down	Ccdc102a	1.2945	0.00033412	0.0064303	up
Lias	-1.3131	1.8029e-07	4.7391e-06	down	Syce2	2.0694	3.6393e-06	9.1643e-05	up	Npl	1.101	0.00033666	0.00646	up
Kcnn2	-3.2194	1.8152e-07	4.7651e-06	down	Bcan	2.8287	3.648e-06	9.1748e-05	up	Pptc7	-1.0106	0.00033644	0.00646	down
LOC102549726	1.6045	1.8316e-07	4.802e-06	up	Txndc5	-1.9312	3.6557e-06	9.1827e-05	down	Gpx3	1.0825	0.00033795	0.006472	up
Sfrp1	2.9013	1.8422e-07	4.8234e-06	up	AABR07043510.1	4.3197	3.7895e-06	9.5067e-05	up	AC128859.3	1.9769	0.00033949	0.0064896	up
Arhgap25	2.167	1.8642e-07	4.8682e-06	up	Cmbl	1.3696	3.7996e-06	9.5084e-05	up	Clec10a	1.3278	0.00033954	0.0064896	up
Clec4a3	2.252	1.8626e-07	4.8682e-06	up	AABR07044820.1	-4.0446	3.7992e-06	9.5084e-05	down	Myo5a	1.2727	0.00034006	0.0064932	up
Adamts12	1.7756	1.8742e-07	4.8863e-06	up	Cntfr	2.0605	3.8983e-06	9.7313e-05	up	Txk	1.5664	0.00034115	0.0065077	up
Hspa4	1.4552	1.8782e-07	4.8863e-06	up	Pradc1	1.2324	3.9153e-06	9.7518e-05	up	Irx2	-4.1302	0.0003428	0.0065326	down
Postn	6.6907	1.9037e-07	4.9455e-06	up	Gzmm	1.6949	3.9162e-06	9.7518e-05	up	Fbn1	1.0066	0.0003486	0.0066156	up
Mreg	-1.7966	1.9116e-07	4.9594e-06	down	Gpx2	-3.0095	3.9446e-06	9.8104e-05	down	AABR07027451.1	3.231	0.00035151	0.0066587	up
AABR07048487.2	-6.7075	1.9232e-07	4.983e-06	down	Nop2	-1.0554	3.9554e-06	9.8251e-05	down	AABR07042654.1	4.9917	0.00035181	0.0066587	up
Il1rl1	6.2248	1.926e-07	4.9839e-06	up	Dpp6	3.9628	4.0244e-06	9.984e-05	up	Ankef1	3.1193	0.00035427	0.0066987	up
AABR07062138.2	4.2275	1.9375e-07	5.007e-06	up	Klrc2	3.3569	4.0456e-06	0.00010024	up	Pou2af1	3.2548	0.00035545	0.0067016	up
Gsta6	-1.6744	1.9736e-07	5.0939e-06	down	Grhl1	-3.3398	4.1054e-06	0.0001016	down	AABR07034730.2	3.4975	0.00035546	0.0067016	up
Cst6	3.5752	2.0005e-07	5.1566e-06	up	Tmem251	-1.4441	4.1127e-06	0.00010165	down	Lrrk2	1.3468	0.00035789	0.0067363	up
Ndrg2	-2.735	2.0264e-07	5.2165e-06	down	Serpinf1	1.514	4.1519e-06	0.0001025	up	Tnfrsf21	1.2228	0.00035993	0.0067598	up
Golt1b	1.1634	2.0571e-07	5.2889e-06	up	Cpped1	1.2237	4.1895e-06	0.0001033	up	Gbp5	1.1898	0.00036927	0.0069218	up
Avpr1a	-2.3578	2.0694e-07	5.3136e-06	down	Fntb	-1.9005	4.2619e-06	0.00010496	down	Adgra2	1.2244	0.00037673	0.0070345	up
Pwwp2b	2.1459	2.0855e-07	5.3481e-06	up	Ncl	-1.3214	4.2748e-06	0.00010515	down	Atp13a5	-1.5064	0.00037608	0.0070345	down
Slc66a3	2.4987	2.1442e-07	5.4889e-06	up	Cd302	1.8544	4.2884e-06	0.00010535	up	Cxcr3	1.6232	0.00037987	0.0070863	up
Nudt4	-1.4462	2.1459e-07	5.4889e-06	down	AABR07071966.1	-6.0659	4.297e-06	0.00010543	down	Nim1k	1.7539	0.00038074	0.0070957	up
Ptgr1	-1.5888	2.1703e-07	5.5442e-06	down	Pde10a	-4.9784	4.3493e-06	0.00010656	down	Btk	1.4491	0.00038244	0.0071071	up
Lpcat1	1.6225	2.1799e-07	5.5616e-06	up	Chrnb1	-2.0673	4.3533e-06	0.00010656	down	Col17a1	4.7532	0.00038963	0.0072267	up
Arid3a	1.723	2.2155e-07	5.6451e-06	up	Syde1	-1.4431	4.3627e-06	0.00010665	down	RGD1562667	1.6637	0.00039005	0.0072276	up
Stard7	-1.0279	2.2183e-07	5.6452e-06	down	AABR07030147.1	2.4063	4.4014e-06	0.00010747	up	Fkbp10	1.0093	0.00039138	0.0072455	up
Lum	2.4966	2.2318e-07	5.6659e-06	up	Retreg3	1.31	4.4334e-06	0.00010812	up	Trim30c	3.4495	0.00039476	0.007294	up
Slc45a3	-1.4984	2.2338e-07	5.6659e-06	down	Insl6	-6.181	4.5596e-06	0.00011107	down	Fst	1.9031	0.00039543	0.0072996	up
Ckap2	5.5393	2.235e-07	5.6659e-06	up	Rdm1	1.4172	4.5665e-06	0.0001111	up	Bcan	2.0943	0.00040217	0.0073818	up
Isg15	3.2537	2.2526e-07	5.7033e-06	up	Cetn2	1.4442	4.5942e-06	0.00011164	up	Gpr18	2.2391	0.00040149	0.0073818	up
AABR07051507.1	-1.9296	2.272e-07	5.745e-06	down	Col5a2	-1.7434	4.6061e-06	0.00011179	down	Cd22	1.1165	0.00041013	0.0074925	up
Gjb1	-2.1238	2.2811e-07	5.7608e-06	down	Nags	1.39	4.6281e-06	0.00011205	up	Pla2g2d	2.1438	0.00041721	0.0076075	up
Lpcat2	2.237	2.3616e-07	5.9565e-06	up	Pno1	-1.1623	4.6587e-06	0.00011266	down	AABR07065815.2	4.4725	0.00042225	0.0076851	up
Apoc3	-2.0448	2.3713e-07	5.9735e-06	down	Taf4b	-1.2965	4.7402e-06	0.00011449	down	LOC690097	1.6401	0.00043734	0.007917	up
Sh3bp5	-1.4255	2.382e-07	5.9929e-06	down	Ethe1	1.5542	4.7726e-06	0.000115	up	Srpx2	1.7148	0.0004428	0.0079934	up
Ugt2b15	-2.0619	2.4138e-07	6.0651e-06	down	Gars	-1.2058	4.7704e-06	0.000115	down	Bank1	2.3896	0.00044705	0.0080609	up
Mrps25	-1.0804	2.4267e-07	6.0865e-06	down	Adgrg2	2.2655	4.7911e-06	0.00011531	up	Ptpn22	1.7114	0.00045127	0.0081221	up
Pi16	3.3143	2.4284e-07	6.0865e-06	up	Abca4	-2.6351	4.8102e-06	0.00011563	down	Rhd	5.1127	0.0004518	0.008124	up
Fdx1	-1.1658	2.4359e-07	6.0977e-06	down	Mpst	1.3877	4.8182e-06	0.00011568	up	Klrc2	2.2025	0.00045357	0.0081483	up
Slc1a5	2.4586	2.4625e-07	6.1566e-06	up	Slc27a4	-1.959	4.8346e-06	0.00011594	down	LOC308990	1.6251	0.00045545	0.008169	up
Hibch	-1.0558	2.5234e-07	6.301e-06	down	Eprs	-1.1327	4.8499e-06	0.00011617	down	Rtkn	2.8512	0.00045556	0.008169	up
Lrrc25	1.3369	2.5787e-07	6.4309e-06	up	Fahd2a	1.391	4.8928e-06	0.00011686	up	S100a9	1.6477	0.00046382	0.0083094	up
Mlycd	-1.1167	2.5981e-07	6.4712e-06	down	Cinp	-1.4104	4.8857e-06	0.00011686	down	Mup4	-4.0376	0.00047024	0.0083935	down
Hip1	1.1126	2.6278e-07	6.537e-06	up	Sult1c3	2.9848	4.8962e-06	0.00011686	up	Aoah	1.939	0.00047153	0.0084072	up
Rad23a	-1.0989	2.6668e-07	6.6258e-06	down	Tax1bp3	-1.9046	4.9347e-06	0.0001175	down	Il13ra2	2.9965	0.00047429	0.0084425	up
Cadm3	-1.7924	2.6708e-07	6.6276e-06	down	Bcl6	2.2499	4.9348e-06	0.0001175	up	Acsbg1	1.54	0.00047626	0.0084699	up
Lpxn	1.4412	2.6884e-07	6.6628e-06	up	Kptn	1.0841	5.0122e-06	0.0001192	up	Ccl21	2.5446	0.00047913	0.0085053	up
Stk40	1.3643	2.7021e-07	6.6885e-06	up	Relb	-1.1705	5.026e-06	0.00011939	down	Iqgap3	2.8418	0.00051296	0.0090688	up
Snx16	1.5757	2.7241e-07	6.7347e-06	up	Cfl1	-1.2817	5.1219e-06	0.00012146	down	Npas2	-2.1253	0.00051352	0.0090688	down
Cyc1	-1.0103	2.7528e-07	6.7971e-06	down	Alb	1.6081	5.1251e-06	0.00012146	up	Tmem178a	1.1848	0.00052418	0.0092292	up
Cerk	1.0358	2.7573e-07	6.7999e-06	up	Adam22	3.5857	5.1485e-06	0.00012163	up	Dusp1	1.165	0.00052994	0.0093187	up
Acsm2	-2.4066	2.7611e-07	6.8009e-06	down	Gnl2	-1.0792	5.1507e-06	0.00012163	down	Marco	1.5705	0.00053022	0.0093187	up
Agpat2	-1.5274	2.7821e-07	6.8441e-06	down	Mbl1	1.7592	5.1432e-06	0.00012163	up	Aox3	-2.2539	0.0005377	0.009416	down
Dhrs4	-1.3371	2.7993e-07	6.878e-06	down	Exoc3l2	1.0884	5.1603e-06	0.00012172	up	Septin3	-1.762	0.00054238	0.0094809	down
Cd69	3.5331	2.9086e-07	7.1202e-06	up	AC114460.1	-2.1051	5.2168e-06	0.00012248	down	St6galnac2	1.0907	0.00054468	0.0094956	up
Acnat2	-2.9842	2.9032e-07	7.1202e-06	down	AABR07001634.1	2.4811	5.2121e-06	0.00012248	up	Fgd3	1.0241	0.00054449	0.0094956	up
Nags	-1.5494	2.9067e-07	7.1202e-06	down	Appl1	-1.7206	5.2064e-06	0.00012248	down	AABR07065780.1	5.3192	0.0005485	0.009545	up
Timp2	1.5405	2.9156e-07	7.1285e-06	up	Tubb5	-1.791	5.2143e-06	0.00012248	down	Aim2	1.708	0.00055931	0.0097128	up
Prnp	2.6212	2.9277e-07	7.1406e-06	up	Fuca1	1.0813	5.2775e-06	0.00012376	up	LOC361346	1.0062	0.00055964	0.0097128	up
Clec4a2	2.8217	2.9804e-07	7.2603e-06	up	Fmo4	1.7276	5.3551e-06	0.00012528	up	Ace2	1.456	0.00056227	0.0097496	up
Tmem14c	-1.4651	3.0154e-07	7.3365e-06	down	Dao	1.89	5.3684e-06	0.00012545	up	Vwa8	-2.3348	0.00056339	0.0097571	down
Akr1c3	-3.1879	3.05e-07	7.4117e-06	down	Isg15	-2.7762	5.3856e-06	0.00012571	down	Kcnn2	-1.8211	0.0005637	0.0097571	down
Mcemp1	4.6373	3.0762e-07	7.4663e-06	up	Cldn4	-3.4866	5.4356e-06	0.00012673	down	Tnfrsf18	2.016	0.0005686	0.0098157	up
Ihh	-2.4082	3.1083e-07	7.5351e-06	down	Gfpt2	-2.1309	5.4845e-06	0.00012772	down	Sbspon	1.6706	0.00057105	0.0098492	up
Cyp2d4	-1.9958	3.1203e-07	7.5549e-06	down	Stk40	-1.2043	5.5839e-06	0.00012958	down	Flt3	1.5604	0.00057222	0.0098606	up
Prxl2a	-1.7961	3.2586e-07	7.8803e-06	down	Emp2	-2.4557	5.581e-06	0.00012958	down	Cd79b	2.5609	0.00057513	0.0098757	up
Lcp2	1.7358	3.2716e-07	7.9021e-06	up	Xylt2	1.1186	5.6464e-06	0.00013087	up	Gata3	2.2699	0.00057474	0.0098757	up
Retreg3	-1.4798	3.282e-07	7.9177e-06	down	Ces2g	1.3268	5.6526e-06	0.00013087	up	Apcdd1	1.5899	0.00057461	0.0098757	up
Ppic	2.9017	3.3283e-07	8.0198e-06	up	Eif1ad	-1.2965	5.6598e-06	0.00013089	down	Panx2	1.1041	0.00057643	0.0098893	up
Ankef1	3.6009	3.3343e-07	8.0244e-06	up	Egr1	-1.8549	5.677e-06	0.00013114	down	P2ry10	1.6245	0.0005879	0.010051	up
Prss35	6.6591	3.4989e-07	8.4104e-06	up	Stx3	-1.6621	5.7694e-06	0.00013312	down	Ldb3	1.2441	0.00059574	0.01014	up
Mdh1	-1.2939	3.5173e-07	8.4445e-06	down	Dhrs3	2.0926	5.8195e-06	0.000134	up	LOC100362453	-1.3884	0.00060171	0.010215	down
Gab2	3.0092	3.5304e-07	8.4638e-06	up	RGD1309651	2.4646	5.8285e-06	0.00013402	up	Esr1	-1.3085	0.00060604	0.010279	down
Axl	1.4742	3.5338e-07	8.4638e-06	up	Sult1c2a	1.7391	5.8729e-06	0.00013489	up	Hsh2d	2.3023	0.00061044	0.010336	up
Cntn4	6.4411	3.5558e-07	8.5061e-06	up	Fsip1	-3.0867	5.9393e-06	0.00013626	down	Zhx3	-1.3955	0.00064233	0.010791	down
Lacc1	2.6332	3.5608e-07	8.5081e-06	up	AABR07047256.1	-2.5266	6.0425e-06	0.00013847	down	Marchf6	-1.2309	0.00065061	0.010902	down
Dnase2b	2.2843	3.6317e-07	8.6671e-06	up	Unc5b	-2.2967	6.1076e-06	0.00013964	down	Sertad4	1.8186	0.00065283	0.010911	up
Endog	-1.4524	3.7553e-07	8.9406e-06	down	Zfp523	1.0723	6.1029e-06	0.00013964	up	Prune2	2.5926	0.00065942	0.01099	up
Tlr8	2.2043	3.883e-07	9.2337e-06	up	Eif3c	-1.143	6.1973e-06	0.00014137	down	Edn1	1.6096	0.00066792	0.011116	up
Col5a1	1.8478	3.8946e-07	9.2501e-06	up	Csgalnact1	1.2147	6.1939e-06	0.00014137	up	Tkfc	-1.0764	0.00067357	0.0112	down
Dgat2	-1.9211	3.9022e-07	9.2571e-06	down	Phyhd1	1.7177	6.2191e-06	0.00014168	up	AABR07006275.1	3.0346	0.00067474	0.01121	up
LOC103690116	-3.1533	3.9099e-07	9.2643e-06	down	Afp	1.0457	6.2248e-06	0.00014168	up	Arl5c	1.933	0.00067787	0.011233	up
Niban1	3.4815	3.9253e-07	9.2898e-06	up	Acot3	1.2495	6.2319e-06	0.00014168	up	Cd69	2.1153	0.00069027	0.0114	up
Slc16a3	2.7927	3.9614e-07	9.3643e-06	up	Gas7	-2.0983	6.2802e-06	0.00014262	down	Simc1	-1.2096	0.00069321	0.011439	down
Sult1a1	-2.0023	3.9756e-07	9.377e-06	down	Slc22a18	1.3458	6.3166e-06	0.00014323	up	Prlr	-1.2824	0.00069946	0.011491	down
Nrp1	1.1066	3.9762e-07	9.377e-06	up	Stac2	-3.6396	6.3215e-06	0.00014323	down	AABR07067810.2	-1.9073	0.00070459	0.011558	down
Acot9	2.2712	4.0002e-07	9.4224e-06	up	Zfp52	1.763	6.3442e-06	0.00014326	up	Ripk3	1.2658	0.00070592	0.011564	up
Ddah1	-1.4462	4.0129e-07	9.4411e-06	down	Best3	2.3896	6.3396e-06	0.00014326	up	Il2ra	1.8729	0.00070617	0.011564	up
Fabp5	1.8348	4.0319e-07	9.4748e-06	up	Snrnp25	1.475	6.3429e-06	0.00014326	up	Cpne7	1.2082	0.00071504	0.01169	up
Mki67	4.3881	4.0468e-07	9.4985e-06	up	Xpot	-1.6341	6.3795e-06	0.00014357	down	AC115369.1	-1.0804	0.00071622	0.011699	down
Perp	-1.277	4.1233e-07	9.6668e-06	down	Tmem120a	-1.4656	6.3706e-06	0.00014357	down	Mfap2	2.4736	0.00072252	0.011792	up
Zyx	1.2579	4.1289e-07	9.6684e-06	up	Spink1	2.0917	6.397e-06	0.00014381	up	Gzmk	1.8303	0.00073061	0.011904	up
Actn1	1.7191	4.1437e-07	9.6918e-06	up	Gstcd	-1.2672	6.5558e-06	0.00014721	down	AABR07068285.2	2.8355	0.0007313	0.011905	up
Asgr2	-1.9161	4.1633e-07	9.7261e-06	down	Ctdp1	-1.1044	6.5699e-06	0.00014736	down	Gpr65	2.0927	0.00073392	0.011938	up
Abcb4	1.2527	4.1779e-07	9.7488e-06	up	Steap1	-3.0976	6.6753e-06	0.00014956	down	LOC103689961	1.6954	0.00073684	0.011976	up
Pm20d1	-1.9776	4.2662e-07	9.9433e-06	down	Wdr43	-1.0142	6.7681e-06	0.0001513	down	Tnfrsf13c	3.4234	0.00073905	0.012001	up
Prkd1	2.1703	4.296e-07	1.0001e-05	up	Cyp4f39	1.8247	6.8717e-06	0.00015345	up	Hbb	3.1774	0.00074356	0.012055	up
Epas1	-1.4036	4.335e-07	1.008e-05	down	Btbd10	-1.2789	6.9452e-06	0.00015468	down	Dennd1c	1.5145	0.00074583	0.012081	up
Mup4	-8.1652	4.3666e-07	1.0142e-05	down	Timd2	1.0185	6.95e-06	0.00015468	up	AABR07052523.1	-1.1432	0.00074919	0.012125	down
Septin11	2.1822	4.4368e-07	1.0293e-05	up	Trap1	1.1507	6.9776e-06	0.00015513	up	Sdr16c6	-2.9975	0.00075719	0.012214	down
Gpx1	-1.8182	4.4578e-07	1.033e-05	down	Ndrg2	2.3543	6.9911e-06	0.00015525	up	Lonrf3	1.4698	0.00075855	0.012226	up
Cyp2b1	-2.9986	4.467e-07	1.0339e-05	down	AABR07031193.1	1.8002	7.0188e-06	0.00015553	up	AABR07068044.2	-3.78	0.0007904	0.012656	down
Serpinh1	2.4141	4.7239e-07	1.0921e-05	up	Usp2	1.7381	7.0583e-06	0.00015623	up	AABR07065883.1	4.3357	0.00080214	0.012822	up
Ces2g	-1.5367	4.7498e-07	1.0968e-05	down	Prdx5	1.0615	7.0858e-06	0.00015667	up	Rab11fip4	-1.1037	0.00080841	0.012891	down
Gatd3a	-1.3278	4.7617e-07	1.0983e-05	up	Mettl26	1.0568	7.1055e-06	0.00015693	up	Rnf150	1.4701	0.00081152	0.012922	up
Echdc2	-1.685	4.7843e-07	1.1009e-05	down	Ccl26	2.7539	7.1161e-06	0.00015699	up	Tmem150b	1.5665	0.00081945	0.013003	up
Wnt4	1.994	4.7823e-07	1.1009e-05	up	S1pr1	1.8199	7.1391e-06	0.00015718	up	Dusp2	2.2024	0.00082275	0.013045	up
Naga	-1.2614	4.8109e-07	1.1058e-05	down	Rbp7	-2.0459	7.1403e-06	0.00015718	down	Grik5	1.3406	0.0008275	0.013109	up
Adamts2	1.9923	4.8369e-07	1.1105e-05	up	Sgcg	-6.206	7.2496e-06	0.00015941	down	Lpcat4	1.3744	0.00084554	0.013319	up
Gpm6b	2.094	4.8491e-07	1.112e-05	up	RGD1561551	-4.7858	7.2753e-06	0.00015967	down	Yod1	-1.3912	0.00085741	0.013473	down
S1pr2	1.3306	4.8695e-07	1.1154e-05	up	Ckap2	-3.7171	7.285e-06	0.00015967	down	Meiob	1.812	0.00085692	0.013473	up
Tm4sf4	-1.0278	4.8874e-07	1.1182e-05	down	Tlr12	1.8328	7.3477e-06	0.00016087	up	Ccl4	1.1296	0.00086821	0.01361	up
Smox	1.779	4.902e-07	1.119e-05	up	Hadha	1.0824	7.3642e-06	0.00016105	up	Sv2a	1.0763	0.00087044	0.013634	up
Hyi	-1.7311	4.8966e-07	1.119e-05	down	Hdac11	1.4823	7.47e-06	0.00016248	up	Ltbp2	1.3146	0.00087828	0.013723	up
Lrpap1	-1.1143	4.9691e-07	1.133e-05	down	Nkain1	-3.6614	7.4584e-06	0.00016248	down	Fam171a2	1.1425	0.00088431	0.013807	up
Cd33	2.2454	5.1025e-07	1.1621e-05	up	Bmp8a	-6.4196	7.4681e-06	0.00016248	down	Thbs2	1.0321	0.00090084	0.014053	up
Nudt7	-1.0456	5.11e-07	1.1625e-05	down	Gjb1	1.8422	7.4676e-06	0.00016248	up	Pfkp	1.0317	0.00090406	0.014085	up
Atp6ap1l	-1.9358	5.1575e-07	1.1706e-05	down	Ptgs2	-2.9792	7.4544e-06	0.00016248	down	Crispld2	1.2552	0.0009187	0.014263	up
Zfyve19	1.6412	5.2495e-07	1.1901e-05	up	Slc25a24	-2.2849	7.5016e-06	0.00016299	down	Cd72	2.0696	0.00091974	0.014268	up
Mog	1.8355	5.2747e-07	1.1945e-05	up	Prss46	-9.1145	7.5252e-06	0.00016333	down	Fhl2	1.0256	0.00092887	0.014387	up
Tomm40l	-1.5638	5.3767e-07	1.2162e-05	down	Clec4d	-1.9972	7.5349e-06	0.00016336	down	Mefv	2.0804	0.00093717	0.014492	up
AABR07068161.1	1.602	5.4606e-07	1.2333e-05	up	Hmces	-1.4614	7.6103e-06	0.00016453	down	Aox1	1.8694	0.00094904	0.014641	up
Cxcl9	-3.197	5.4646e-07	1.2333e-05	down	Slc4a5	-2.0975	7.7682e-06	0.00016751	down	Hoxb3	1.1824	0.00096003	0.014776	up
Cass4	3.4755	5.5509e-07	1.2514e-05	up	Stmn3	4.5196	7.7761e-06	0.00016751	up	Fads2	-1.1217	0.0009653	0.014844	down
Cyp2e1	-2.3735	5.567e-07	1.2536e-05	down	Adtrp	1.5777	7.7689e-06	0.00016751	up	Spon1	1.4858	0.00097106	0.014921	up
Scn1b	-1.678	5.5782e-07	1.2547e-05	down	Serhl2	2.0204	7.8618e-06	0.00016918	up	Palm2	-2.3474	0.00098329	0.015074	down
Grb14	-1.436	5.6529e-07	1.2644e-05	down	Il1rl1	-5.177	7.9385e-06	0.00017064	down	Fhad1	4.1619	0.00099844	0.015234	up
LOC103692719	2.1605	5.6283e-07	1.2644e-05	up	Itpka	1.9443	7.9705e-06	0.00017115	up	Rasal3	1.0509	0.001015	0.015462	up
Cyp4f6	-1.1987	5.637e-07	1.2644e-05	down	RGD1560034	-4.2943	7.9865e-06	0.00017131	down	Ctla4	4.5192	0.0010189	0.015498	up
Rftn1	1.8061	5.6453e-07	1.2644e-05	up	Pcsk1	-2.7326	8.0584e-06	0.00017248	down	Plcd1	1.1617	0.0010252	0.01558	up
Nlrp1a	1.4056	5.6519e-07	1.2644e-05	up	Mreg	1.1677	8.0556e-06	0.00017248	up	Mir294	-1.251	0.0010476	0.015885	down
Cenpn	1.9601	5.6858e-07	1.2703e-05	up	Fam89a	1.8077	8.0892e-06	0.00017278	up	Fcer2	3.7218	0.00105	0.015896	up
AABR07068044.2	-6.495	5.7176e-07	1.276e-05	down	Adssl1	1.3487	8.2102e-06	0.00017517	up	Lrrcc1	1.1301	0.0010592	0.015976	up
Rgs18	2.209	5.8563e-07	1.3055e-05	up	Khk	1.8615	8.2418e-06	0.00017566	up	Cma1	2.5723	0.0010595	0.015976	up
Slc39a6	1.2348	5.8772e-07	1.3087e-05	up	Rps6kc1	-1.012	8.2759e-06	0.0001762	down	Adamts14	1.5167	0.0010581	0.015976	up
Tuba3a	-2.5214	5.9965e-07	1.3337e-05	down	Cdv3	-2.1141	8.2931e-06	0.00017638	down	Zfp366	1.6091	0.0010611	0.015989	up
Morf4l2	1.2793	6.035e-07	1.3393e-05	up	Gcsam	1.287	8.3028e-06	0.0001764	up	RGD1566134	-3.4797	0.0010677	0.016038	down
Oxct1	1.7917	6.0499e-07	1.3411e-05	up	Fgfrl1	1.0878	8.3119e-06	0.00017641	up	Mcpt8l2	3.0393	0.0010701	0.016062	up
Igdcc4	3.2587	6.1759e-07	1.3675e-05	up	Pex16	1.2811	8.3247e-06	0.00017649	up	Vav3	1.0227	0.0010766	0.016122	up
Tfec	1.4481	6.1897e-07	1.3691e-05	up	Mgst2	1.5834	8.4685e-06	0.00017935	up	Atg13	-1.2753	0.0010856	0.016232	down
Mafk	1.5023	6.2601e-07	1.3831e-05	up	Apoe	1.9645	8.4856e-06	0.00017953	up	Obsl1	1.0535	0.0010865	0.016234	up
Fgfrl1	-1.2095	6.271e-07	1.384e-05	down	Abhd14b	1.8911	8.4957e-06	0.00017955	up	Ankrd13d	1.6933	0.0010885	0.01625	up
Serhl2	-2.3927	6.2781e-07	1.384e-05	down	Atp6v0d2	-1.8914	8.5174e-06	0.00017982	down	Rubcnl	1.5951	0.0011	0.016398	up
Itgal	1.6827	6.3249e-07	1.3928e-05	up	Aldh1l1	2.1489	8.5624e-06	0.00018058	up	Ace	1.4525	0.0011057	0.016457	up
Apbb1ip	1.9433	6.3557e-07	1.3981e-05	up	Proc	2.0668	8.6052e-06	0.00018111	up	AABR07020987.1	2.2257	0.0011134	0.016559	up
Nek2	5.1752	6.3675e-07	1.3991e-05	up	Tmem219	1.3017	8.6244e-06	0.00018113	up	Snx10	1.321	0.0011223	0.016652	up
Naaa	1.898	6.3999e-07	1.4047e-05	up	Atf6	-2.5864	8.6226e-06	0.00018113	down	Efs	1.5315	0.0011237	0.016661	up
Btd	-1.1924	6.4556e-07	1.4153e-05	down	Slc6a9	-1.6081	8.8734e-06	0.0001857	down	Adgrg6	1.016	0.0011757	0.017287	up
Nap1l1	1.3579	6.5217e-07	1.4283e-05	up	Btnl2	-7.1337	8.8886e-06	0.00018571	down	Irs2	-1.0727	0.0011757	0.017287	down
LOC100361547	-3.8284	6.7145e-07	1.4689e-05	down	Cldn23	-2.8638	8.9266e-06	0.00018631	down	Ndst2	-1.6957	0.0011879	0.017426	down
Msra	-1.6828	6.7265e-07	1.4699e-05	down	LOC100912195	-3.3242	8.9601e-06	0.00018682	down	Relt	1.736	0.0011983	0.01754	up
Tctex1d1	7.0935	6.8385e-07	1.4927e-05	up	Qsox2	-1.4726	8.9747e-06	0.00018693	down	Abcc1	1.285	0.0012231	0.017863	up
Prss21	-3.3156	6.9258e-07	1.5085e-05	down	Ptpn23	-1.4973	8.9889e-06	0.00018703	down	LOC100910801	3.0757	0.0012255	0.017883	up
Mccc2	-1.7513	6.9482e-07	1.5117e-05	down	Calr	-1.282	9.0411e-06	0.00018792	down	Rab39a	1.6273	0.001251	0.018195	up
Bckdhb	-1.2665	6.9658e-07	1.5139e-05	down	Bysl	-1.0804	9.1013e-06	0.00018898	down	Cyp2r1	-1.0231	0.0012587	0.018273	down
Dao	-2.0319	7.4558e-07	1.6169e-05	down	Dpt	1.8419	9.1578e-06	0.00018976	up	Paqr6	1.3572	0.0012588	0.018273	up
Ikzf1	2.1981	7.6304e-07	1.6529e-05	up	Pipox	2.119	9.2034e-06	0.00019051	up	Col1a1	2.5071	0.0012709	0.018395	up
Cttnbp2nl	1.4583	7.8108e-07	1.6902e-05	up	Dot1l	-1.9113	9.2287e-06	0.00019064	down	Ptger2	1.4603	0.0013274	0.019141	up
Fxyd2	2.7204	7.8722e-07	1.7016e-05	up	Anks4b	1.856	9.2524e-06	0.00019093	up	Ptprg	-1.3194	0.0013335	0.019186	down
Plau	1.9032	7.898e-07	1.7053e-05	up	Tmem37	1.5882	9.292e-06	0.00019155	up	Dpep1	1.0301	0.0013488	0.019349	up
Sirpa	1.2998	7.9448e-07	1.7117e-05	up	AABR07072096.1	2.9857	9.3101e-06	0.00019173	up	Ly49i4	5.2778	0.001358	0.019467	up
Sla	1.6994	8.0316e-07	1.7286e-05	up	Macrod1	2.0248	9.3892e-06	0.000193	up	Apol3	1.1728	0.0013604	0.019486	up
Cfd	1.6026	8.0888e-07	1.739e-05	up	Sesn2	-1.0732	9.3909e-06	0.000193	down	Htra3	1.5394	0.0013682	0.019555	up
Atraid	-1.1064	8.3009e-07	1.7808e-05	down	Slc7a5	-1.4742	9.4297e-06	0.0001936	down	Crip1	1.1847	0.0013785	0.019674	up
Cygb	2.2141	8.4784e-07	1.8169e-05	up	Col27a1	1.8806	9.5163e-06	0.00019498	up	Satb1	1.1953	0.0013803	0.019676	up
Txnrd3	-1.1848	8.5531e-07	1.8309e-05	down	Flvcr2	-1.1655	9.5463e-06	0.00019539	down	Lhx1	-3.6201	0.0013847	0.019704	down
Trmt6	1.3117	8.5736e-07	1.8334e-05	up	Rhpn2	-1.6695	9.6096e-06	0.00019649	down	Ppp1r16b	1.8617	0.0014004	0.019898	up
Bdh2	-1.723	8.6066e-07	1.8336e-05	down	Nat8f3	1.6215	9.6585e-06	0.00019709	up	Aspnl1	3.2115	0.0014094	0.020011	up
Heatr5a	1.3291	8.5952e-07	1.8336e-05	up	AABR07021544.1	1.3897	9.65e-06	0.00019709	up	Sema4d	1.4774	0.0014413	0.020376	up
Kif21b	2.5126	8.5959e-07	1.8336e-05	up	Kdelr3	-2.1114	9.7091e-06	0.00019792	down	Egf	-1.1457	0.0014456	0.020406	down
Unc5b	2.6404	8.6115e-07	1.8336e-05	up	Apex1	-1.2379	9.7309e-06	0.00019816	down	AABR07027872.1	1.288	0.0014496	0.020433	up
Mcm5	4.0509	8.6714e-07	1.8424e-05	up	Gask1b	-1.2831	9.7641e-06	0.00019864	down	AABR07043510.1	2.2401	0.0014667	0.0206	up
Cdkn1a	2.6829	8.6663e-07	1.8424e-05	up	Apoh	1.7474	9.8499e-06	0.00020018	up	Adam23	1.2309	0.0014741	0.020674	up
Dhrs9	4.1489	8.7229e-07	1.8494e-05	up	LOC102549726	-1.6054	9.8818e-06	0.00020063	down	Svep1	1.3607	0.0014948	0.020903	up
Ifnlr1	2.8183	8.7199e-07	1.8494e-05	up	Slc44a3	-1.5683	1.0188e-05	0.00020643	down	Parm1	1.2428	0.0014998	0.020943	up
Ehhadh	-3.1649	8.7618e-07	1.8557e-05	down	Gsta6	1.305	1.0259e-05	0.00020736	up	Lrtm2	-1.2654	0.0015285	0.021314	down
Rab3ip	-1.3132	8.7713e-07	1.8557e-05	down	Cyp3a9	2.1006	1.025e-05	0.00020736	up	Slc1a3	1.3514	0.0015346	0.021353	up
LOC100364435	2.487	8.783e-07	1.8562e-05	up	Lnpk	-1.5904	1.0462e-05	0.00021097	down	LOC100911356	-1.2729	0.0015346	0.021353	down
Fbxo30	1.0947	8.861e-07	1.8668e-05	up	Hip1r	-1.6584	1.0465e-05	0.00021097	down	Scn7a	1.6975	0.00154	0.021366	up
Abca4	3.1997	8.8578e-07	1.8668e-05	up	Alad	1.6802	1.0548e-05	0.00021244	up	Fcnb	2.1974	0.0015476	0.021457	up
Trem1	5.6267	8.8575e-07	1.8668e-05	up	Apcs	1.2597	1.0716e-05	0.0002156	up	Mthfd1l	1.2572	0.0015501	0.021475	up
Inmt	-8.4608	8.9341e-07	1.8802e-05	down	Dpys	1.8705	1.083e-05	0.00021747	up	Ednrb	1.0794	0.0015654	0.021641	up
Chi3l1	3.2359	9.0185e-07	1.896e-05	up	Apoa2	2.8854	1.0858e-05	0.00021782	up	AABR07065699.4	4.3731	0.0015892	0.021893	up
Mtch2	-1.1308	9.1182e-07	1.9129e-05	down	Cyp2a1	1.9314	1.094e-05	0.00021923	up	Ppic	1.4397	0.0015994	0.022002	up
Sult1c3	-3.169	9.1155e-07	1.9129e-05	down	Fndc3b	-3.1232	1.1075e-05	0.00022173	down	Cyp3a23/3a1	1.2407	0.0016207	0.022201	up
Entpd8	-2.8571	9.1601e-07	1.9197e-05	down	Dhx58	1.0796	1.1209e-05	0.00022419	up	RT1-DMa	1.9149	0.0016283	0.02229	up
Msr1	1.0966	9.2178e-07	1.9297e-05	up	Ube2j1	-1.4679	1.1225e-05	0.00022428	down	Mcc	-1.9621	0.0016327	0.022334	down
Pon3	-1.9261	9.6302e-07	2.0118e-05	down	Pm20d1	1.724	1.1365e-05	0.00022684	up	Kel	4.9401	0.0016545	0.022568	up
Tmem43	1.5499	9.7289e-07	2.0302e-05	up	Ehd4	-1.6157	1.1437e-05	0.00022805	down	Col8a2	1.0781	0.0016536	0.022568	up
Osm	2.8092	9.7385e-07	2.0302e-05	up	RT1-DOb	1.8924	1.1531e-05	0.00022971	up	Cd2	2.219	0.0016586	0.022609	up
Slc15a3	1.7548	9.7854e-07	2.0379e-05	up	Pfkfb1	1.4335	1.1568e-05	0.00023022	up	Lilrb2	1.7816	0.0016731	0.022775	up
Gjb3	5.635	9.9048e-07	2.0606e-05	up	Taf1d	-1.4799	1.1681e-05	0.00023224	down	AABR07018331.2	4.8075	0.0016723	0.022775	up
Metrnl	2.2131	1.0114e-06	2.0998e-05	up	Rcn1	-2.0764	1.1892e-05	0.0002362	down	Clec4g	1.1521	0.0016976	0.023059	up
Acaa1a	-1.921	1.0261e-06	2.1281e-05	down	Tgfbi	1.7591	1.2129e-05	0.00024066	up	G0s2	2.5021	0.0017121	0.023207	up
LOC103690319	-6.6334	1.0291e-06	2.1321e-05	down	Sgms2	-2.4141	1.2426e-05	0.00024607	down	Ccr1	1.4137	0.0017202	0.023302	up
Neu3	-2.2635	1.0609e-06	2.1957e-05	down	Klf5	-2.1045	1.2558e-05	0.00024844	down	RGD1560455	1.8391	0.001738	0.02351	up
Gzma	-2.9751	1.0664e-06	2.2046e-05	down	LOC108348114	-4.2022	1.2618e-05	0.00024913	down	St8sia4	1.8466	0.0017461	0.023571	up
Aldh1l1	-2.411	1.0736e-06	2.2174e-05	down	Lyz2	-1.6722	1.2612e-05	0.00024913	down	Rnasel	1.0424	0.0017651	0.023793	up
Nudt6	-1.1829	1.0768e-06	2.2217e-05	down	Prnp	-2.2025	1.273e-05	0.0002511	down	Igf1r	1.6524	0.0017829	0.023901	up
Il6r	-1.7938	1.0814e-06	2.2288e-05	down	Pak1ip1	-1.0564	1.2776e-05	0.00025177	down	Stk33	-4.734	0.0017792	0.023901	down
Trim59	2.8961	1.0848e-06	2.2328e-05	up	Fv1	-1.1689	1.2818e-05	0.00025235	down	Mki67	1.7622	0.0017806	0.023901	up
Lama5	2.116	1.0897e-06	2.2389e-05	up	Sh3bgr	-2.7854	1.2899e-05	0.00025368	down	Tnip3	2.8382	0.0017828	0.023901	up
Hmga1	2.3259	1.1087e-06	2.2756e-05	up	Pabpc4	-1.1928	1.3274e-05	0.00026081	down	AABR07049060.1	1.1878	0.0017782	0.023901	up
Junb	1.5521	1.1241e-06	2.3049e-05	up	Uprt	-4.1281	1.3409e-05	0.00026296	down	Schip1	1.3761	0.0018115	0.024217	up
Mup4	-9.0792	1.1262e-06	2.3069e-05	down	Lgals1	-2.2978	1.3556e-05	0.00026531	down	Trerf1	1.0925	0.0018327	0.024433	up
Dusp8	3.6971	1.1336e-06	2.3197e-05	up	Rab40b	1.937	1.3757e-05	0.00026873	up	Trim59	1.4894	0.0018394	0.024474	up
Gcdh	-2.0691	1.1351e-06	2.3203e-05	down	Nudcd1	-1.1011	1.3853e-05	0.00027007	down	Npy	2.6903	0.0018466	0.024535	up
Frmd6	2.0718	1.1462e-06	2.3382e-05	up	Tmem43	-1.3538	1.3983e-05	0.00027208	down	Xkrx	2.8955	0.0018671	0.024757	up
Cyp4f39	-2.105	1.1531e-06	2.35e-05	down	Kctd4	-4.4852	1.3975e-05	0.00027208	down	Mis18a	5.4431	0.0018731	0.024788	up
Zbtb21	1.3296	1.1749e-06	2.3919e-05	up	Gna13	-1.1027	1.4135e-05	0.00027477	down	AABR07065827.1	2.6557	0.0019171	0.025257	up
Sucla2	-1.0327	1.1856e-06	2.4112e-05	down	Fam214b	-1.4167	1.4508e-05	0.00028095	down	Ogfrl1	1.1381	0.0019238	0.025295	up
Ttpal	1.499	1.191e-06	2.4198e-05	up	Lonp2	1.2629	1.4531e-05	0.00028112	up	Gzma	1.3257	0.0019376	0.025414	up
Grhl1	4.0456	1.2159e-06	2.4677e-05	up	Rab9b	-6.0288	1.4619e-05	0.00028254	down	Fam110d	1.1786	0.0019436	0.025438	up
Nars1	1.2005	1.2181e-06	2.4697e-05	up	Trip13	-3.1418	1.479e-05	0.00028531	down	Clec4a2	1.5228	0.0019562	0.025519	up
Efemp2	2.1517	1.226e-06	2.4832e-05	up	Bmp8b	-5.9871	1.4786e-05	0.00028531	down	Tnfrsf4	1.3805	0.0019558	0.025519	up
Trap1	-1.5763	1.2339e-06	2.4967e-05	down	Wdr12	-1.2421	1.4919e-05	0.00028753	down	Gpm6b	1.349	0.0019684	0.02561	up
Tacc2	1.9164	1.2402e-06	2.5068e-05	up	A1bg	-5.043	1.5087e-05	0.00029048	down	Nr6a1	-1.5864	0.0019895	0.025833	down
E2f8	6.1081	1.2476e-06	2.5174e-05	up	Saraf	-1.2777	1.5252e-05	0.0002931	down	Tnfrsf17	4.2927	0.0020064	0.026	up
Man1b1	1.1361	1.2479e-06	2.5174e-05	up	Otud1	-1.618	1.5327e-05	0.00029426	down	Scube3	-1.1085	0.0020054	0.026	down
LOC361346	2.0905	1.254e-06	2.5271e-05	up	Sema3b	-3.3635	1.5426e-05	0.00029588	down	LOC100911672	-1.1372	0.002017	0.02612	down
LOC100365958	-2.1801	1.2617e-06	2.5401e-05	down	AABR07013583.1	6.0317	1.5517e-05	0.00029652	up	Prss21	-1.6909	0.0020432	0.026406	down
Csf1r	1.5519	1.332e-06	2.6788e-05	up	Pdia4	-1.2007	1.5498e-05	0.00029652	down	Scin	2.0788	0.0020559	0.026553	up
Rhob	1.5191	1.3387e-06	2.6896e-05	up	Cyp11a1	-6.0645	1.554e-05	0.00029652	down	Tnfrsf19	2.5657	0.002065	0.026635	up
Pou3f3	-4.3541	1.3482e-06	2.7061e-05	down	Sult1b1	1.183	1.5537e-05	0.00029652	up	Sp100	1.0636	0.0020763	0.026746	up
AC105645.2	-3.976	1.3503e-06	2.7075e-05	down	Aldh3a2	1.4964	1.5548e-05	0.00029652	up	LOC108348276	-2.0625	0.0021137	0.027173	down
LOC102548286	-1.1927	1.3563e-06	2.7168e-05	down	Nup50	-1.0835	1.5618e-05	0.0002973	down	Cytip	1.4504	0.0021221	0.027264	up
AABR07030791.1	6.184	1.3689e-06	2.7366e-05	up	Glipr1l2	3.6024	1.5644e-05	0.00029749	up	Calhm6	2.1118	0.0021307	0.027338	up
Zfp189	-1.3381	1.3763e-06	2.7487e-05	down	Fndc1	-2.6578	1.5677e-05	0.00029785	down	Cbfa2t3	1.7548	0.002138	0.027395	up
Glyatl1	-1.8797	1.3847e-06	2.7626e-05	down	Sord	1.6415	1.5693e-05	0.00029787	up	Ptprh	1.1448	0.0021411	0.027417	up
Bhmt2	-1.8451	1.3918e-06	2.7713e-05	down	Diaph3	-6.2268	1.5746e-05	0.00029859	down	AABR07059308.1	1.3245	0.0021581	0.027544	up
Cbx7	-1.7743	1.3905e-06	2.7713e-05	down	Pappa2	-6.2644	1.584e-05	0.00029982	down	LOC367975	1.4805	0.002179	0.027775	up
Sh3pxd2b	2.5223	1.4029e-06	2.7906e-05	up	AC141959.1	-3.5729	1.591e-05	0.00030086	down	Arhgef37	1.1978	0.0021817	0.027783	up
Rcl1	-1.4139	1.4083e-06	2.7985e-05	down	Ccl9	1.3818	1.5962e-05	0.00030155	up	Aifm3	1.192	0.0021853	0.027799	up
LOC24906	3.1149	1.4147e-06	2.8085e-05	up	Alg2	-1.0563	1.6071e-05	0.00030333	down	Hal	-1.0774	0.002238	0.028322	down
Adam19	1.4243	1.4226e-06	2.8213e-05	up	Kyat3	1.8723	1.6341e-05	0.00030814	up	Xcr1	1.7718	0.002234	0.028322	up
Plscr1	1.5445	1.4323e-06	2.8378e-05	up	Mettl16	-1.248	1.6575e-05	0.00031226	down	Tmem232	-2.8977	0.0022466	0.028376	down
Sema3b	3.8835	1.4439e-06	2.8578e-05	up	Gpd2	-1.2821	1.6608e-05	0.00031259	down	Fam160a1	-1.472	0.0022876	0.028743	down
Tecr	-1.7307	1.4831e-06	2.9325e-05	down	Msrb1	1.2618	1.663e-05	0.00031271	up	Pasd1	-4.6934	0.0022907	0.028764	down
LOC100909849	-2.0036	1.4913e-06	2.9458e-05	down	LOC690000	1.2633	1.6679e-05	0.00031334	up	Adcy1	-1.8666	0.0022965	0.028819	down
Cdc42ep4	-1.0841	1.516e-06	2.9917e-05	down	Lpl	-2.0042	1.6887e-05	0.00031695	down	Elf4	1.3842	0.0023291	0.029171	up
Rbp4	-1.7556	1.5257e-06	3.0021e-05	down	Gnpda1	-1.3548	1.6983e-05	0.00031845	down	Bst1	2.3762	0.0023357	0.029234	up
Sost	3.079	1.5231e-06	3.0021e-05	up	Snx21	1.1217	1.7169e-05	0.00032165	up	Dab1	-1.2161	0.0023523	0.029386	down
Cd8a	2.8557	1.5376e-06	3.0223e-05	up	AABR07053136.1	1.2389	1.7192e-05	0.00032177	up	Tm4sf1	1.0931	0.0023642	0.029477	up
Slfn5	1.1865	1.5398e-06	3.0236e-05	up	Rgs6	1.9673	1.7455e-05	0.00032638	up	Apol11a	1.1405	0.0023685	0.029502	up
Mcub	3.3073	1.5416e-06	3.0243e-05	up	Aadac	1.688	1.7507e-05	0.00032675	up	Klrd1	1.3538	0.0023901	0.029667	up
Mettl16	1.3113	1.5461e-06	3.0301e-05	up	Mfsd12	-2.5796	1.7495e-05	0.00032675	down	Gmpr	1.3519	0.0023857	0.029667	up
Cyp2a1	-2.0841	1.5575e-06	3.0495e-05	down	Mocs2	1.3547	1.7923e-05	0.0003339	up	Ebi3	1.5753	0.0023927	0.029681	up
Aurkb	5.1371	1.5652e-06	3.0615e-05	up	Slc39a6	-1.0174	1.8041e-05	0.00033579	down	Icos	1.8401	0.0024033	0.029755	up
AABR07005844.1	3.1913	1.5673e-06	3.0627e-05	up	Osgin2	-1.0363	1.8328e-05	0.0003405	down	Gpr171	1.7621	0.0024348	0.030054	up
Fos	3.3003	1.5751e-06	3.0748e-05	up	Fbxo44	1.18	1.8553e-05	0.00034435	up	Bcat1	2.3865	0.0024325	0.030054	up
Rad51d	-1.3302	1.6092e-06	3.1352e-05	down	Dio1	2.0362	1.8679e-05	0.00034616	up	Kif27	-1.8632	0.002443	0.030113	down
Zwint	1.9699	1.6081e-06	3.1352e-05	up	B4galt1	-1.7972	1.8684e-05	0.00034616	down	Gfi1	2.9026	0.002569	0.031465	up
Slc25a32	-1.4609	1.6567e-06	3.2216e-05	down	Sult1c2	2.5877	1.9167e-05	0.00035477	up	Bcl11b	2.7069	0.0026042	0.031817	up
Shld2	-1.2043	1.6614e-06	3.2244e-05	down	Clcn7	-1.6269	1.9217e-05	0.00035538	down	Gpr31	1.3862	0.002612	0.031832	up
Igsf5	-1.181	1.661e-06	3.2244e-05	down	Far1	-1.227	1.9259e-05	0.00035583	down	Batf	1.9275	0.0026098	0.031832	up
Foxp3	3.3667	1.6953e-06	3.2871e-05	up	LOC100911766	1.1337	1.9287e-05	0.00035602	up	Cd40	1.1352	0.0026368	0.032034	up
AABR07035343.1	-3.3047	1.7053e-06	3.3032e-05	down	Stam	-1.1738	1.9418e-05	0.00035811	down	AABR07051684.1	3.7998	0.0026461	0.032107	up
Lamb1	1.73	1.7158e-06	3.3203e-05	up	Pelo	-1.4961	1.9545e-05	0.00036012	down	L1cam	1.6171	0.0026498	0.032131	up
Pon1	-2.0457	1.7337e-06	3.3516e-05	down	LOC102551356	-6.4262	1.9797e-05	0.00036442	down	Dcn	1.0222	0.0026544	0.032167	up
Ttc21b	-1.1847	1.7418e-06	3.3641e-05	down	Plp2	-1.8488	1.9829e-05	0.00036444	down	Ablim3	-1.2737	0.0026772	0.032383	down
Rab31	1.657	1.7448e-06	3.3666e-05	up	Junb	-1.4508	1.9884e-05	0.00036503	down	Eef1akmt3	-2.5318	0.0026933	0.032476	down
Fen1	1.8162	1.7511e-06	3.374e-05	up	Ywhah	-1.1975	1.9977e-05	0.00036639	down	Gjc1	1.1557	0.0027349	0.032836	up
Cacna1b	6.6459	1.752e-06	3.374e-05	up	Septin11	-2.0093	2.0138e-05	0.00036901	down	Fcer1a	4.6341	0.0027681	0.033131	up
Map1s	1.7654	1.7591e-06	3.3843e-05	up	AC141169.5	1.8689	2.0325e-05	0.00037176	up	Rgcc	2.2155	0.0027751	0.033194	up
Coro1a	2.2472	1.7625e-06	3.3876e-05	up	Ccn1	-1.4532	2.0459e-05	0.00037388	down	Msantd3	1.7486	0.002797	0.033416	up
Ralgds	1.219	1.7713e-06	3.3948e-05	up	Mgat2	-1.0415	2.0535e-05	0.00037492	down	AABR07015003.1	-1.1686	0.0027988	0.033417	down
Plp2	2.1224	1.7711e-06	3.3948e-05	up	Ddb2	1.4022	2.1201e-05	0.00038533	up	P2ry12	1.6152	0.0028056	0.033478	up
Adamts8	3.7375	1.7697e-06	3.3948e-05	up	Mup4	8.0302	2.1198e-05	0.00038533	up	LOC259244	-2.1104	0.0028381	0.033824	down
Hadha	-1.3436	1.7842e-06	3.4162e-05	down	Gsta2	2.0584	2.1136e-05	0.00038533	up	Pdk3	1.141	0.0029343	0.034673	up
RT1-Bb	2.0353	1.7859e-06	3.4162e-05	up	Tmem72	2.4073	2.1248e-05	0.00038584	up	AABR07051716.2	3.5572	0.0029456	0.034764	up
Ubxn11	3.0554	1.7926e-06	3.4206e-05	up	Slc28a1	5.4328	2.1272e-05	0.00038593	up	Ntf3	1.2879	0.002965	0.034971	up
Cd3e	2.7996	1.7934e-06	3.4206e-05	up	Avpr1a	1.9669	2.1304e-05	0.00038615	up	Aunip	4.3908	0.0029864	0.035182	up
Map10	-1.5157	1.793e-06	3.4206e-05	down	Egr3	-2.3912	2.1324e-05	0.00038618	down	Satb2	-1.1849	0.0029886	0.035186	down
Slc2a8	-1.1158	1.7987e-06	3.4275e-05	down	Tmem200a	-2.842	2.1429e-05	0.00038746	down	LOC102546864	2.1898	0.0029943	0.035232	up
Smc4	1.2791	1.8041e-06	3.4345e-05	up	Gmppb	-1.2382	2.1434e-05	0.00038746	down	Kif21b	1.3664	0.0030386	0.035646	up
Pld3	1.2978	1.8079e-06	3.4385e-05	up	AABR07031762.1	5.6529	2.15e-05	0.00038832	up	AABR07034438.1	-1.3795	0.0030407	0.035649	down
Tax1bp3	2.0436	1.8196e-06	3.456e-05	up	Hoga1	1.437	2.1609e-05	0.00038958	up	Acmsd	-1.4356	0.0030494	0.035665	down
RNaseP_nuc	-4.9802	1.8246e-06	3.4603e-05	down	Lgmn	-1.2174	2.1594e-05	0.00038958	down	Xkr6	1.5017	0.0030756	0.035928	up
Ccl21	2.9015	1.8321e-06	3.4712e-05	up	Rala	-1.2533	2.1948e-05	0.00039534	down	AABR07065602.2	2.5462	0.0030827	0.035968	up
Pemt	-1.7211	1.8398e-06	3.4826e-05	down	Ube2c	-4.1953	2.2004e-05	0.00039599	down	Pax5	3.2114	0.0030958	0.036098	up
Dusp2	3.3645	1.8431e-06	3.4854e-05	up	Rbm19	-1.4293	2.2048e-05	0.00039643	down	LOC24906	1.7727	0.0031151	0.036215	up
Ndufv2	-1.2045	1.8448e-06	3.4854e-05	down	Ttc21a	2.3214	2.2386e-05	0.00040178	up	Gnrh1	1.2617	0.0031221	0.036274	up
Khk	-2.0977	1.8618e-06	3.5143e-05	down	Rad51d	1.1088	2.2496e-05	0.00040304	up	Lrrn4cl	1.9342	0.0031815	0.03679	up
Cnn2	1.9368	1.8768e-06	3.5392e-05	up	Mcpt4	-6.6024	2.2486e-05	0.00040304	down	Atp10a	1.6117	0.0031974	0.03695	up
Fam20a	-1.5727	1.8911e-06	3.5627e-05	down	Tcp11l1	-2.9947	2.3073e-05	0.00041156	down	Thy1	2.7476	0.0032058	0.036995	up
Ppp1r13l	2.2146	1.8968e-06	3.57e-05	up	Mcm5	-3.3995	2.3053e-05	0.00041156	down	Aoc1	1.6266	0.0032092	0.036999	up
Ndufv1	-1.0495	1.8997e-06	3.5722e-05	down	Echdc1	1.3726	2.3547e-05	0.00041964	up	Sstr3	1.4891	0.0032279	0.03717	up
Ifitm1	1.8765	1.9197e-06	3.6064e-05	up	Iqgap3	-2.2004	2.4088e-05	0.00042832	down	Syde2	-1.2557	0.0032385	0.037224	down
Pex10	-1.2633	1.9236e-06	3.6103e-05	down	Gpr68	1.4835	2.4098e-05	0.00042832	up	Grk3	1.8473	0.0032389	0.037224	up
Fkbp10	2.0469	1.926e-06	3.6115e-05	up	Ipo7	-1.4167	2.4298e-05	0.00043148	down	AABR07029272.1	1.9681	0.0032515	0.037332	up
Chn2	-1.4653	1.9364e-06	3.6174e-05	down	Serpinb8	-1.7409	2.4539e-05	0.00043539	down	Eya2	1.6728	0.0032859	0.037679	up
Penk	4.6204	1.9347e-06	3.6174e-05	up	Cfap157	-2.4019	2.4794e-05	0.00043952	down	Ltb	2.0784	0.0032875	0.037679	up
Rnase4	-2.3479	1.9352e-06	3.6174e-05	down	LOC680491	-2.6061	2.4845e-05	0.00044003	down	Trem1	3.9515	0.0033255	0.038001	up
Rhobtb1	-1.5646	1.9318e-06	3.6174e-05	down	Afmid	1.7832	2.5101e-05	0.00044379	up	Fam217a	1.7055	0.0033452	0.038182	up
Rilp	-1.9034	1.9453e-06	3.6306e-05	down	Clip2	-1.4337	2.5134e-05	0.00044399	down	Skap1	1.5013	0.0033487	0.038199	up
7SK	4.8033	1.9473e-06	3.631e-05	down	Kif3a	-1.9797	2.5526e-05	0.00044973	down	Jaml	1.6197	0.0033698	0.038418	up
Il21r	2.5879	1.9832e-06	3.691e-05	up	Spag1	2.0575	2.5807e-05	0.00045388	up	Nat8f5	1.975	0.0033818	0.038515	up
Aen	1.1594	1.9826e-06	3.691e-05	up	Ccl12	-3.7878	2.5874e-05	0.00045466	down	Dock3	-1.0774	0.0034028	0.03868	down
Tmem38b	-1.3668	1.9874e-06	3.6954e-05	down	Bop1	-1.2417	2.6047e-05	0.0004573	down	AABR07062170.1	3.0575	0.0034215	0.038847	up
Nucb2	1.2441	1.9942e-06	3.7044e-05	up	Mccc2	1.4643	2.6376e-05	0.00046268	up	Cd247	1.5135	0.0034363	0.038939	up
Adamts4	3.265	2.0685e-06	3.8389e-05	up	Klrd1	1.8455	2.6528e-05	0.00046434	up	Tnni3	1.4314	0.0034431	0.038956	up
Itpr3	2.4691	2.0733e-06	3.8442e-05	up	Agfg1	-1.3514	2.6581e-05	0.00046465	down	Uck2	-1.0282	0.0034469	0.038977	down
Yae1	1.4897	2.079e-06	3.8513e-05	up	Aig1	1.0164	2.6719e-05	0.00046665	up	Gulp1	1.1112	0.0034652	0.039161	up
Wbp1l	-1.7007	2.1079e-06	3.894e-05	down	Lcat	1.6075	2.6962e-05	0.00047049	up	Ccl2	1.8067	0.0034865	0.039311	up
Oard1	-1.3775	2.1062e-06	3.894e-05	down	Olr1587	3.5869	2.7023e-05	0.00047114	up	Car2	1.0386	0.0034906	0.039334	up
Cyp4a3	-2.3805	2.1423e-06	3.9539e-05	down	Ly6h	-4.2569	2.7101e-05	0.0004721	down	RGD1560289	1.6237	0.0034968	0.039381	up
A2m	4.0872	2.1497e-06	3.9584e-05	up	AABR07032520.1	1.6938	2.7125e-05	0.00047211	up	Alkbh6	-1.8265	0.0035122	0.039484	down
Plin5	-1.6343	2.1474e-06	3.9584e-05	down	Sdhd	1.0016	2.7226e-05	0.00047346	up	Cda	-4.599	0.0035161	0.039484	down
Mis18a	6.3881	2.1682e-06	3.9833e-05	up	Trappc6a	1.3748	2.7387e-05	0.00047548	up	AC097129.1	2.7878	0.0035332	0.03963	up
Stil	4.7465	2.1894e-06	4.0184e-05	up	Lias	1.0413	2.739e-05	0.00047548	up	Ldlrad1	1.1937	0.0035322	0.03963	up
Fgl2	1.5189	2.1961e-06	4.027e-05	up	LOC497899	1.604	2.7696e-05	0.00047997	up	Nlrc4	1.1133	0.0035403	0.039686	up
Plxna1	1.1756	2.1999e-06	4.0303e-05	up	Wdr4	-1.0386	2.7772e-05	0.00048087	down	AABR07048475.1	-4.2525	0.0036809	0.041003	down
Lgals3bp	1.7741	2.2139e-06	4.0522e-05	up	Tpm4	-1.7919	2.7828e-05	0.00048143	down	Vopp1	1.0227	0.0037088	0.041242	up
Pex11a	-1.6193	2.2497e-06	4.114e-05	down	Sec24d	-1.49	2.8188e-05	0.00048681	down	Prokr1	3.3095	0.0037077	0.041242	up
AABR07035437.1	4.6485	2.2634e-06	4.1352e-05	up	Fetub	2.007	2.8168e-05	0.00048681	up	Unc93a	-2.1796	0.0037356	0.041469	down
Irf1	1.161	2.2752e-06	4.1531e-05	up	Mab21l3	1.7455	2.8463e-05	0.00049115	up	Cr2	2.8943	0.003783	0.0419	up
Grk3	2.7658	2.3022e-06	4.1985e-05	up	AABR07026984.1	2.7327	2.8648e-05	0.00049392	up	AABR07065782.1	3.0802	0.003838	0.042412	up
Sh3bgrl3	1.539	2.3124e-06	4.2133e-05	up	Pkp1	-5.1309	2.8812e-05	0.00049632	down	Cbr3	1.0522	0.0038848	0.042808	up
Map6	3.1344	2.3295e-06	4.2404e-05	up	Ubxn11	-2.1508	2.8838e-05	0.00049635	down	Slco4a1	3.7975	0.0038979	0.042927	up
Ccn3	1.6951	2.3798e-06	4.3282e-05	up	Specc1	-1.4093	2.919e-05	0.00050153	down	Snx22	3.6589	0.0039181	0.043077	up
Smyd5	1.329	2.3863e-06	4.3359e-05	up	N4bp1	-2.1089	2.9472e-05	0.00050596	down	Nat8f3	1.4053	0.0039259	0.043114	up
Olfml2a	2.674	2.3959e-06	4.3495e-05	up	Emilin2	-1.9299	2.979e-05	0.00051054	down	Ssc5d	2.4129	0.0039351	0.043117	up
Tlr4	1.3574	2.4045e-06	4.3532e-05	up	LOC103691744	2.0765	2.993e-05	0.00051229	up	Tuba3a	-1.5933	0.0039342	0.043117	down
Scimp	2.0751	2.423e-06	4.3827e-05	up	Aatf	-1.2678	2.9943e-05	0.00051229	down	Nol4l	2.5041	0.0039648	0.043394	up
Gabrr2	1.8679	2.4304e-06	4.3921e-05	up	Lingo4	3.0937	3.0042e-05	0.00051309	up	AABR07068612.2	-4.1593	0.0040097	0.043762	down
Hmgn5b	-1.1345	2.4455e-06	4.4155e-05	down	Malsu1	1.1238	3.0066e-05	0.00051309	up	Ccdc88a	1.369	0.0040235	0.043888	up
Wls	1.7167	2.4746e-06	4.4599e-05	up	AABR07037356.1	-2.2861	3.0057e-05	0.00051309	down	Blk	1.3655	0.0040567	0.044151	up
Nek3	-1.1761	2.4785e-06	4.4629e-05	down	Cdc42se1	-1.1232	3.0185e-05	0.00051424	down	Soat1	1.3365	0.0040623	0.044163	up
Lrrn4cl	2.9693	2.4998e-06	4.4932e-05	up	AABR07061950.1	1.9614	3.0368e-05	0.00051692	up	AABR07006269.1	1.5483	0.0040663	0.044182	up
Fzd1	-1.6234	2.4979e-06	4.4932e-05	down	Bhmt2	1.5596	3.0621e-05	0.00052079	up	Nrn1	1.466	0.004074	0.04424	up
Kif3a	2.1333	2.5149e-06	4.5162e-05	up	Sox12	-1.7276	3.0664e-05	0.00052108	down	Ncoa7	1.0248	0.0040878	0.044365	up
Rgs19	1.4443	2.5433e-06	4.559e-05	up	Nck2	-1.4038	3.0765e-05	0.00052218	down	Tpsab1	3.944	0.0041456	0.044868	up
Cyp2d2	-1.9589	2.5779e-06	4.6168e-05	down	Ngef	2.0597	3.0781e-05	0.00052218	up	Catip	1.7672	0.0041662	0.045056	up
Btbd10	1.3921	2.5858e-06	4.6268e-05	up	Cpt2	1.0515	3.124e-05	0.00052863	up	Emilin2	1.6519	0.0041792	0.045081	up
Uprt	4.1598	2.6409e-06	4.717e-05	up	Mcm4	-1.8099	3.1234e-05	0.00052863	down	Cd34	1.7315	0.004177	0.045081	up
AABR07060980.1	5.9714	2.6468e-06	4.7201e-05	up	Mecr	1.3883	3.1466e-05	0.00053201	up	Chi3l1	1.9365	0.0041994	0.045224	up
Prkcd	1.3257	2.6474e-06	4.7201e-05	up	Runx1	-2.2736	3.1497e-05	0.00053209	down	Rassf2	1.1157	0.0042046	0.045245	up
Acadvl	-1.1772	2.6533e-06	4.7264e-05	down	Cd14	1.5262	3.1941e-05	0.00053869	up	Tktl1	-4.2279	0.0042108	0.045271	down
Zfp710	1.2991	2.6823e-06	4.7696e-05	up	Prc1	-3.5662	3.2094e-05	0.00054081	down	Tbx21	1.3699	0.0042289	0.045415	up
Lrrc59	1.812	2.6805e-06	4.7696e-05	up	Tchh	-3.7784	3.225e-05	0.00054298	down	Dpep2	1.4702	0.0042379	0.045487	up
Dsn1	2.1615	2.7332e-06	4.8557e-05	up	Ccdc154	-5.5015	3.243e-05	0.00054557	down	Eif4ebp3	-1.0769	0.0042461	0.045524	down
Mcee	-1.6443	2.7401e-06	4.8636e-05	down	Pex10	1.0195	3.2498e-05	0.00054625	up	Orai2	1.2438	0.0042534	0.045577	up
Creb5	4.211	2.7453e-06	4.8685e-05	up	Zadh2	1.5043	3.2536e-05	0.00054643	up	Il18rap	1.8651	0.0042784	0.04582	up
Nr4a2	1.3524	2.7598e-06	4.8899e-05	up	Gsta5	1.7923	3.2649e-05	0.00054788	up	AABR07048487.2	-2.5035	0.0043006	0.046007	down
Ccl3	3.2832	2.7744e-06	4.9114e-05	up	Fcnb	-2.2011	3.2787e-05	0.00054972	down	Chst12	1.211	0.0043087	0.046043	up
Pprc1	1.1489	2.8017e-06	4.9554e-05	up	Snx10	-1.7976	3.3095e-05	0.00055443	down	AABR07070131.1	2.193	0.0043245	0.046186	up
LOC100910057	-2.9829	2.8096e-06	4.965e-05	down	Cirbp	1.418	3.3701e-05	0.00056412	up	Lacc1	1.6811	0.0043304	0.046225	up
Clec5a	5.4333	2.8634e-06	5.0555e-05	up	Ahcy	1.7466	3.38e-05	0.0005653	up	LOC100911027	-2.8088	0.0044478	0.047218	down
Sars1	1.3554	2.8948e-06	5.102e-05	up	Nudt14	1.5047	3.4475e-05	0.00057516	up	Tmco3	2.3603	0.0044456	0.047218	up
Ephx1	-1.6191	2.8943e-06	5.102e-05	down	Tcfl5	-4.7123	3.4792e-05	0.00057971	down	Btnl9	4.0736	0.0044743	0.047434	up
Apmap	-1.5338	2.9367e-06	5.1713e-05	down	Tcea3	1.8357	3.4806e-05	0.00057971	up	Stk26	1.6858	0.0044895	0.047557	up
Ivd	-1.8689	3.0751e-06	5.409e-05	down	Serpina3m	2.6994	3.4846e-05	0.0005799	up	Tlr9	2.3374	0.0045146	0.047742	up
Sqstm1	1.0621	3.0771e-06	5.409e-05	up	Akr1c13	1.9653	3.5261e-05	0.00058535	up	Gimap1	1.0072	0.0045324	0.047829	up
Paqr7	-1.7376	3.1371e-06	5.5096e-05	down	Itpripl2	-2.2791	3.5324e-05	0.00058592	down	Kansl2	-1.2511	0.0045668	0.048062	down
Bbs7	2.1088	3.1435e-06	5.5111e-05	up	RGD1564854	1.7381	3.5367e-05	0.00058615	up	Setd1b	-1.0559	0.0045881	0.048208	down
Osmr	3.0055	3.1415e-06	5.5111e-05	up	Il16	1.053	3.5521e-05	0.00058822	up	Kif22	1.4485	0.0046272	0.048565	up
RGD1304884	2.0354	3.1748e-06	5.5611e-05	up	Lilrb4	-2.3028	3.577e-05	0.00059088	down	Treml2	2.4718	0.0047079	0.049306	up
Cetn2	-1.4831	3.178e-06	5.5619e-05	down	Unc13b	-1.743	3.5815e-05	0.00059114	down	Tnfsf8	3.7805	0.0047542	0.049684	up
Slamf6	2.7218	3.2049e-06	5.6039e-05	up	AABR07058423.1	-6.7424	3.5883e-05	0.00059177	down	Cys1	1.0961	0.0047724	0.049794	up
Htra3	2.3237	3.2327e-06	5.6477e-05	up	LOC100365958	1.9789	3.5997e-05	0.00059268	up
Ctps1	2.3067	3.2467e-06	5.6671e-05	up	Suco	-1.2167	3.5989e-05	0.00059268	down
Frmd8	1.6731	3.254e-06	5.6677e-05	up	Rnase4	2.1139	3.6068e-05	0.00059336	up
Csdc2	4.4679	3.2518e-06	5.6677e-05	up	Plaat5	-5.4395	3.6118e-05	0.0005937	down
AC111319.2	4.6605	3.2556e-06	5.6677e-05	up	Meiob	2.3762	3.6223e-05	0.00059494	up
Septin8	1.4834	3.2589e-06	5.6685e-05	up	Id1	-1.1426	3.6321e-05	0.00059607	down
Rab3il1	1.2733	3.2634e-06	5.6699e-05	up	Rpl22l1	-1.3361	3.6482e-05	0.00059821	down
Klhl6	2.1583	3.2653e-06	5.6699e-05	up	RGD1305347	1.643	3.6537e-05	0.00059841	up
Oser1	1.2985	3.3359e-06	5.7801e-05	up	Rel	-1.4892	3.6553e-05	0.00059841	down
Arhgef6	1.9161	3.3375e-06	5.7801e-05	up	Hsd17b14	1.9038	3.6584e-05	0.00059843	up
Creb3l3	-1.1154	3.3371e-06	5.7801e-05	down	Inhbc	1.6316	3.6758e-05	0.0006008	up
Dhfr	-1.2966	3.354e-06	5.7986e-05	down	Rab5a	-1.7343	3.691e-05	0.00060278	down
Adtrp	-1.784	3.353e-06	5.7986e-05	down	Ifit3	-2.0196	3.6997e-05	0.00060371	down
Cryab	2.9747	3.3645e-06	5.8067e-05	up	Me3	1.5473	3.7186e-05	0.0006063	up
Ebi3	2.527	3.3634e-06	5.8067e-05	up	Prodh2	1.6569	3.7456e-05	0.00060972	up
Tex10	1.1363	3.4163e-06	5.891e-05	up	Dcun1d3	-1.7997	3.7516e-05	0.00061021	down
RGD1560015	-1.7538	3.4295e-06	5.9035e-05	down	Snrpa	-1.3215	3.763e-05	0.00061156	down
Mrnip	-1.8046	3.4287e-06	5.9035e-05	down	AABR07032097.1	1.7184	3.7954e-05	0.00061584	up
Tmem141	-1.279	3.4464e-06	5.9276e-05	down	Snx16	-1.2608	3.8209e-05	0.00061898	down
Thg1l	1.3848	3.4516e-06	5.9313e-05	up	Cryab	-2.2462	3.8208e-05	0.00061898	down
Btk	1.824	3.4793e-06	5.9739e-05	up	Kcna2	1.2177	3.9311e-05	0.0006358	up
Bcl2l11	-1.1922	3.5542e-06	6.0868e-05	down	Panx1	-1.3134	3.9818e-05	0.00064349	down
Golga3	1.4291	3.5529e-06	6.0868e-05	up	Ebp	1.9495	3.9886e-05	0.00064406	up
Spire1	1.9748	3.5727e-06	6.1079e-05	up	AABR07051507.1	1.4883	4.0022e-05	0.00064574	up
Slc37a4	-2.2059	3.595e-06	6.1407e-05	down	Pxmp2	1.9528	4.0128e-05	0.00064694	up
Samd13	3.9562	3.6358e-06	6.1953e-05	up	LOC686013	1.3051	4.025e-05	0.00064839	up
Casp12	2.5774	3.6343e-06	6.1953e-05	up	Lrp8	-2.2199	4.05e-05	0.00065137	down
Dhtkd1	-2.2776	3.6362e-06	6.1953e-05	down	Ptprh	2.6013	4.0645e-05	0.00065317	up
Apoe	-1.928	3.7271e-06	6.3393e-05	down	Slc16a3	-2.0103	4.0857e-05	0.00065606	down
Smim1	-1.3817	3.7332e-06	6.3442e-05	down	Mcm6	-2.8252	4.1117e-05	0.00065971	down
Wipf1	1.1941	3.7393e-06	6.3492e-05	up	Agpat2	1.2637	4.1186e-05	0.00066029	up
Akr7a2	-1.8372	3.7473e-06	6.3574e-05	down	Aimp2	-1.0307	4.1436e-05	0.00066376	down
Ak2	-1.0019	3.7566e-06	6.3677e-05	down	RGD1559960	2.1387	4.1486e-05	0.00066404	up
Pdk3	2.0646	3.7665e-06	6.3791e-05	up	Acsm2	1.8278	4.1666e-05	0.00066586	up
Rasa3	1.4208	3.781e-06	6.3983e-05	up	Ptprf	1.0743	4.1662e-05	0.00066586	up
Bhlhe41	2.0232	3.7955e-06	6.4173e-05	up	Ugt1a6	1.2146	4.1795e-05	0.00066739	up
Flna	1.7062	3.8253e-06	6.4622e-05	up	Slc25a44	-2.4099	4.2147e-05	0.00067194	down
Nrip2	3.8094	3.8836e-06	6.5552e-05	up	AABR07069733.1	5.7595	4.2183e-05	0.00067199	up
Pccb	-1.3083	3.9718e-06	6.6983e-05	down	Dok5	-6.3663	4.299e-05	0.00068431	down
Ppp1r18	1.4883	3.9893e-06	6.7221e-05	up	AC115255.1	1.1824	4.3659e-05	0.00069441	up
Col20a1	3.0454	4.0078e-06	6.7476e-05	up	Slc37a2	-1.0554	4.447e-05	0.00070562	down
Mir3591	-2.9555	4.0236e-06	6.7685e-05	down	Sphkap	-2.2386	4.457e-05	0.00070665	down
Gpx3	2.1074	4.0439e-06	6.7969e-05	up	Hpn	1.5872	4.5873e-05	0.0007248	up
Ncoa4	-1.1355	4.0516e-06	6.8042e-05	down	Nle1	-1.1416	4.597e-05	0.00072543	down
Zadh2	-1.727	4.1266e-06	6.9243e-05	down	Zyx	-1.0298	4.6425e-05	0.00073202	down
Bcl6b	-1.5685	4.1548e-06	6.9657e-05	down	Acsm5	2.9663	4.67e-05	0.00073563	up
Ttc38	-1.4067	4.176e-06	6.9954e-05	down	Gucy1b2	2.337	4.6726e-05	0.00073563	up
Ptprn	2.5976	4.1847e-06	7.0041e-05	up	LOC108352756	-6.6487	4.6845e-05	0.00073635	down
Col6a1	1.6143	4.2164e-06	7.0513e-05	up	Hagh	1.6509	4.6817e-05	0.00073635	up
Bckdha	-1.3323	4.2783e-06	7.1488e-05	down	Ssr2	-1.0819	4.8813e-05	0.00076488	down
Hpn	-1.7881	4.3032e-06	7.1844e-05	down	Slc66a3	-1.9869	4.8893e-05	0.00076555	down
Dhrs7	-1.5058	4.3226e-06	7.2046e-05	down	Lor	-5.0286	4.9237e-05	0.00077033	down
Bysl	1.0894	4.3207e-06	7.2046e-05	up	AABR07060833.1	-2.948	4.9448e-05	0.00077243	down
Rmdn1	-1.428	4.337e-06	7.2226e-05	down	Gpc1	-2.6965	4.9435e-05	0.00077243	down
Itsn2	1.0723	4.3484e-06	7.2357e-05	up	Dhtkd1	1.9519	4.9846e-05	0.00077805	up
Sbk1	-1.8665	4.3983e-06	7.3066e-05	down	Slc1a5	-1.4602	4.993e-05	0.00077875	down
Adgrl3	1.7191	4.3984e-06	7.3066e-05	up	Fgfr3	1.0467	5.0488e-05	0.00078593	up
Tpsb2	3.7238	4.4184e-06	7.3338e-05	up	AY172581.14	2.5027	5.0508e-05	0.00078593	up
B3gnt7	1.7218	4.4289e-06	7.3451e-05	up	Cacna1b	-5.4264	5.1021e-05	0.00079332	down
LOC686013	-1.5056	4.4443e-06	7.3589e-05	down	Tm7sf2	2.7158	5.1423e-05	0.00079832	up
Sema7a	2.4611	4.464e-06	7.3848e-05	up	AABR07071876.1	1.0302	5.1912e-05	0.0008053	up
Lipo1	-2.6787	4.5184e-06	7.4687e-05	down	Slc30a7	-1.4326	5.3524e-05	0.00082966	down
Tmem86b	-1.9468	4.5264e-06	7.4695e-05	down	AABR07065531.26	-5.9039	5.4018e-05	0.00083603	down
Vps37a	1.0051	4.5239e-06	7.4695e-05	up	Ncam1	-2.657	5.414e-05	0.00083728	down
Cxcl1	2.6628	4.5392e-06	7.4845e-05	up	Itgam	-1.2373	5.4268e-05	0.00083861	down
Rapsn	3.5356	4.6252e-06	7.6199e-05	up	Nfe2	2.4324	5.4609e-05	0.00084324	up
Cotl1	2.3662	4.6792e-06	7.7026e-05	up	Synj2	-1.3643	5.5101e-05	0.00085017	down
Alb	-1.6202	4.6835e-06	7.7033e-05	down	Cebpd	-1.1262	5.5345e-05	0.00085329	down
Nr0b2	-2.517	4.8189e-06	7.9128e-05	down	Commd6	-1.6192	5.5493e-05	0.00085491	down
Elf4	2.7471	4.8247e-06	7.9159e-05	up	Trim36	-3.1138	5.6083e-05	0.00086334	down
Kcnk3	-2.034	4.8637e-06	7.9734e-05	down	Adrb2	-1.3434	5.6131e-05	0.00086342	down
Gnb4	1.3942	4.9072e-06	8.0336e-05	up	Cyld	-1.3488	5.619e-05	0.00086353	down
Tex264	-1.098	4.9125e-06	8.0336e-05	down	Zfp57	-2.467	5.6342e-05	0.00086469	down
Clybl	-2.0302	4.9116e-06	8.0336e-05	down	Adamts4	-2.5558	5.7041e-05	0.00087475	down
AABR07069878.1	-3.348	4.922e-06	8.0425e-05	down	Spsb1	-1.7721	5.7565e-05	0.00088211	down
Ifi47	1.4856	4.9578e-06	8.0944e-05	up	Doc2a	-3.6219	5.8315e-05	0.00089224	down
Ly6g6c	6.785	4.9709e-06	8.109e-05	up	Fdxr	1.1191	5.8598e-05	0.00089453	up
Glipr2	3.2113	4.9993e-06	8.1421e-05	up	Elp5	-1.0436	5.8558e-05	0.00089453	down
Kyat3	-1.9779	5.0102e-06	8.1533e-05	down	Tox3	2.7321	5.894e-05	0.00089907	up
Dkk3	1.8921	5.0922e-06	8.28e-05	up	Spata2L	-1.3895	5.9134e-05	0.00090135	down
Etfdh	-1.5189	5.1377e-06	8.347e-05	down	Pgam5	-1.0125	5.9239e-05	0.00090226	down
Pipox	-2.1781	5.1637e-06	8.3826e-05	down	C2cd4d	2.4052	5.935e-05	0.00090259	up
Ndufb6	-1.1409	5.1709e-06	8.3874e-05	down	Ivd	1.625	5.9338e-05	0.00090259	up
Schip1	2.1887	5.2594e-06	8.524e-05	up	Cyp2f4	1.5414	5.9498e-05	0.00090415	up
Frem1	2.2666	5.3164e-06	8.6025e-05	up	Blnk	-1.6813	6.0198e-05	0.00091341	down
Tle3	1.5449	5.3596e-06	8.6652e-05	up	Nr4a2	-1.1777	6.041e-05	0.00091593	down
Tcf21	1.724	5.3755e-06	8.6839e-05	up	Rnase4	2.3309	6.0709e-05	0.00091978	up
Usp2	-1.8712	5.4031e-06	8.7214e-05	down	Bckdha	1.0928	6.0851e-05	0.00092055	up
Pde1a	1.8587	5.5016e-06	8.8733e-05	up	Gstm7	1.595	6.083e-05	0.00092055	up
Ifitm2	1.6925	5.5388e-06	8.926e-05	up	Mcee	1.4071	6.0926e-05	0.00092099	up
Apoc2	-2.0467	5.5791e-06	8.9837e-05	down	Clec5a	-3.7175	6.1004e-05	0.00092147	down
Rgs5	1.2536	5.6007e-06	9.0113e-05	up	Dhrs7	1.4658	6.1142e-05	0.00092287	up
Iah1	-1.2813	5.6281e-06	9.048e-05	down	Dnajb4	-1.5304	6.1297e-05	0.00092451	down
Spr	-1.0709	5.6477e-06	9.0722e-05	down	Igh-6	-1.9844	6.1687e-05	0.00092934	down
Prkcb	1.8143	5.6594e-06	9.0765e-05	up	Nup93	-1.055	6.2224e-05	0.00093568	down
Hcfc2	1.0928	5.6578e-06	9.0765e-05	up	Ccnb1	-3.4379	6.2441e-05	0.00093825	down
Aldob	-1.6973	5.6656e-06	9.0791e-05	down	Tnfsf10	1.8639	6.267e-05	0.00094098	up
AABR07051684.1	4.5901	5.6975e-06	9.1155e-05	up	Zbtb10	-2.0351	6.3664e-05	0.00095271	down
Klf6	2.0749	5.7096e-06	9.1275e-05	up	Sdr9c7	1.1391	6.4019e-05	0.00095624	up
Ly6h	4.9752	5.7227e-06	9.1412e-05	up	Tdrd3	-1.0562	6.4128e-05	0.00095717	down
Nme6	1.3017	5.7733e-06	9.2147e-05	up	LOC691995	-3.0208	6.4263e-05	0.00095846	down
Fut7	3.0019	5.8319e-06	9.2943e-05	up	Prxl2a	1.5068	6.4588e-05	0.00096196	up
AABR07050283.2	4.6771	5.8325e-06	9.2943e-05	up	Arhgap11a	-1.9126	6.5562e-05	0.00097567	down
Cdk1	4.7657	5.9247e-06	9.4261e-05	up	Resp18	2.7164	6.5888e-05	0.0009798	up
Uhrf1	4.5009	5.9299e-06	9.4269e-05	up	Epha3	1.1016	6.5985e-05	0.00098051	up
Sh2d1b	2.5934	5.9369e-06	9.4305e-05	up	RGD1565355	1.2946	6.616e-05	0.00098239	up
Tbc1d1	1.682	5.9613e-06	9.4616e-05	up	LOC100909441	-2.0704	6.7135e-05	0.00099489	down
Paqr8	3.8765	6.0192e-06	9.546e-05	up	Stc1	2.2336	6.7079e-05	0.00099489	up
Ginm1	-1.473	6.0439e-06	9.5775e-05	down	RGD1309350	1.2007	6.7356e-05	0.00099721	up
Csf1	1.2546	6.0902e-06	9.6433e-05	up	Hspa4l	-2.0827	6.8315e-05	0.0010107	down
Larp1b	-1.4456	6.0995e-06	9.6504e-05	down	Tex36	2.1632	6.8549e-05	0.0010134	up
Pradc1	-1.2379	6.1602e-06	9.7386e-05	down	Crct1	-5.5604	6.9503e-05	0.0010267	down
AABR07006269.1	2.3981	6.1847e-06	9.7696e-05	up	Amy1a	1.5852	7.0066e-05	0.0010343	up
Mettl7a	-1.5569	6.2341e-06	9.8373e-05	down	Ifi27l2b	-1.4748	7.0227e-05	0.0010359	down
Mcm6	3.3138	6.2374e-06	9.8373e-05	up	Tmem220	1.1066	7.045e-05	0.0010384	up
Kctd14	1.9189	6.3409e-06	9.9927e-05	up	Cdk1	-3.8588	7.0749e-05	0.0010421	down
Nfatc4	-2.2313	6.3475e-06	9.9952e-05	down	Arrdc4	-1.6592	7.1983e-05	0.001059	down
Adam22	-3.42	6.3539e-06	9.9974e-05	down	Trim46	-3.1988	7.2006e-05	0.001059	down
Zdhhc13	1.3916	6.3741e-06	0.0001001	up	Haao	1.4781	7.2188e-05	0.0010602	up
Tex49	-2.9009	6.3777e-06	0.0001001	down	Hdhd3	1.479	7.2731e-05	0.0010667	up
Tmem65	1.6551	6.3771e-06	0.0001001	up	LOC680875	1.9588	7.2742e-05	0.0010667	up
Sparc	1.7189	6.382e-06	0.0001001	up	Mis12	-1.7797	7.3376e-05	0.0010745	down
RGD1310507	-1.5827	6.4028e-06	0.00010027	down	Slc16a11	1.289	7.3364e-05	0.0010745	up
Cenpm	-1.7006	6.4241e-06	0.00010052	down	Rnaseh2c	1.5529	7.3585e-05	0.0010768	up
Galm	-1.6759	6.4385e-06	0.00010067	down	Nfkb2	-1.3552	7.5292e-05	0.0011009	down
Col12a1	2.0244	6.5631e-06	0.00010254	up	Dsn1	-1.666	7.5492e-05	0.001103	down
Kctd15	2.0876	6.5976e-06	0.000103	up	AC106681.1	3.0559	7.5752e-05	0.001106	up
Unc93b1	1.0616	6.6232e-06	0.00010331	up	Naga	1.125	7.5937e-05	0.0011079	up
Tmem219	-1.4025	6.6988e-06	0.00010441	down	Mcf2l	1.9258	7.664e-05	0.0011174	up
Eda2r	5.2997	6.7057e-06	0.00010444	up	AABR07031521.1	-1.7688	7.7091e-05	0.0011231	down
Nudt16	-1.68	6.7633e-06	0.00010517	down	Bcr	-1.1847	7.7398e-05	0.0011268	down
Bst1	3.3945	6.7614e-06	0.00010517	up	Primpol	-1.9356	7.7656e-05	0.0011297	down
Armh4	6.2811	6.7918e-06	0.00010545	up	Mphosph8	1.1504	7.874e-05	0.0011439	up
Pxmp4	-1.4126	6.808e-06	0.00010562	down	Cxxc4	1.9005	7.9015e-05	0.0011454	up
Pbx3	1.2112	6.8183e-06	0.0001057	up	Piezo1	-1.1596	7.8978e-05	0.0011454	down
Atp8b2	1.7255	6.8474e-06	0.00010607	up	LOC688655	-2.0082	7.9495e-05	0.0011515	down
Csf3r	3.0524	6.9256e-06	0.00010719	up	Tstd2	-1.2643	8.0044e-05	0.0011555	down
Nipsnap3b	-1.0548	6.9846e-06	0.00010802	down	Metrnl	-1.4959	7.9961e-05	0.0011555	down
Ptpn7	1.8582	6.9966e-06	0.00010813	up	LOC103690033	-3.7298	8.0061e-05	0.0011555	down
Ebp	-2.2094	7.0231e-06	0.00010845	down	Atg13	-2.0186	8.0451e-05	0.0011603	down
Fads3	2.6917	7.0483e-06	0.00010875	up	LOC689574	1.2523	8.1089e-05	0.0011679	up
Ints12	1.1229	7.1154e-06	0.00010971	up	Ctsh	1.1327	8.1324e-05	0.0011704	up
Wdfy4	1.3921	7.2002e-06	0.00011093	up	Sat2	1.5722	8.1505e-05	0.0011722	up
Ndufs3	-1.1747	7.2541e-06	0.00011159	down	Iars1	-1.1166	8.1783e-05	0.0011753	down
Cox8a	-1.1662	7.2971e-06	0.00011216	down	LOC100911564	2.5659	8.1989e-05	0.0011775	up
Eci3	-1.6009	7.4073e-06	0.00011375	down	Nkg7	1.4945	8.2569e-05	0.0011849	up
Pebp1	-1.1121	7.4116e-06	0.00011375	down	Ifit1bl	-1.3468	8.3038e-05	0.0011908	down
Hsd17b11	-1.5388	7.4357e-06	0.00011403	down	Acot2	-1.2122	8.3528e-05	0.001197	down
Ptprz1	4.1077	7.5258e-06	0.00011518	up	Sema5b	2.7862	8.3769e-05	0.0011996	up
Mnda	1.3331	7.5283e-06	0.00011518	up	Lpo	-5.2033	8.4343e-05	0.0012061	down
Jak3	1.4167	7.5252e-06	0.00011518	up	AABR07034736.1	-5.0809	8.4877e-05	0.0012129	down
Slc10a1	-2.6697	7.5423e-06	0.00011531	down	Tcf7l1	1.1422	8.5515e-05	0.0012211	up
Suclg2	-1.5715	7.5893e-06	0.00011594	down	Col4a1	-1.786	8.5715e-05	0.0012231	down
Bphl	-1.905	7.6102e-06	0.00011617	down	Dedd2	-1.2639	8.6433e-05	0.0012325	down
Xylt2	-1.1392	7.6188e-06	0.00011621	down	Ank2	-2.8799	8.6542e-05	0.0012332	down
Nme3	-1.8641	7.6392e-06	0.00011643	down	LOC100361547	2.4833	8.7101e-05	0.0012385	up
Tchh	5.3749	7.6633e-06	0.00011652	up	Hint3	1.1237	8.7598e-05	0.0012427	up
Izumo1r	5.9149	7.6725e-06	0.00011652	up	Mki67	-2.6491	8.7642e-05	0.0012427	down
Fhl2	2.3535	7.6739e-06	0.00011652	up	Prrg4	-2.899	8.7458e-05	0.0012427	down
Proc	-2.0723	7.6662e-06	0.00011652	down	Stk10	-2.4572	8.7623e-05	0.0012427	down
Farsb	1.2938	7.7511e-06	0.00011755	up	Bcl6b	1.08	8.8167e-05	0.0012492	up
Tiam1	2.6344	7.7535e-06	0.00011755	up	Pglyrp2	1.7485	8.9203e-05	0.0012621	up
Sec14l2	-1.7367	7.7649e-06	0.00011763	down	Dhcr24	1.955	9.038e-05	0.0012779	up
Amy1a	-1.8382	7.7727e-06	0.00011766	down	Slco1a4	2.1522	9.0853e-05	0.0012837	up
Rad51	5.9002	7.8753e-06	0.00011912	up	AABR07026058.1	1.4524	9.1058e-05	0.0012857	up
Cep76	1.8323	8.0152e-06	0.00012114	up	Rhbdd1	-1.2667	9.1263e-05	0.0012877	down
Col14a1	1.1453	8.1274e-06	0.00012275	up	Amacr	1.6314	9.1858e-05	0.0012942	up
Dctd	2.3797	8.1606e-06	0.00012316	up	Kdr	1.5211	9.2219e-05	0.0012984	up
Vars1	1.248	8.1905e-06	0.00012351	up	Nin	-1.8442	9.2354e-05	0.0012994	down
Kif4a	2.8351	8.2577e-06	0.00012443	up	Hdgfl3	-1.596	9.2719e-05	0.0013036	down
Afm	-1.4201	8.3726e-06	0.00012597	down	Elovl7	-2.6469	9.2812e-05	0.001304	down
Il9r	2.6491	8.4525e-06	0.00012698	up	Gamt	1.6327	9.3446e-05	0.001312	up
AABR07025140.1	2.9317	8.4699e-06	0.00012715	up	Spata3	2.8022	9.3795e-05	0.001316	up
Ccna2	3.9156	8.496e-06	0.00012745	up	Kif2c	-3.8419	9.4099e-05	0.0013194	down
Limk1	1.4608	8.517e-06	0.00012767	up	Tp53inp1	-2.4591	9.5199e-05	0.0013329	down
Miox	-1.2048	8.5417e-06	0.00012784	down	Iyd	1.6964	9.6352e-05	0.0013462	up
Ly86	2.1591	8.541e-06	0.00012784	up	Frmd6	-1.6642	9.6307e-05	0.0013462	down
Manba	1.2512	8.5713e-06	0.00012819	up	Raph1	-1.0686	9.6681e-05	0.001349	down
Grhpr	-1.5787	8.6747e-06	0.00012954	down	Sntg2	-5.5562	9.7575e-05	0.0013605	down
Nr4a1	2.2598	8.7764e-06	0.00013077	up	Tubb2a	-1.5624	9.7756e-05	0.0013615	down
Rexo2	1.0833	8.7718e-06	0.00013077	up	RGD1566386	1.085	9.7782e-05	0.0013615	up
Slit3	1.8125	8.7697e-06	0.00013077	up	Chpt1	1.3906	9.791e-05	0.0013623	up
Slc43a2	1.246	8.8054e-06	0.0001311	up	Cables1	-1.3405	9.8344e-05	0.0013674	down
Parm1	2.3295	8.9437e-06	0.00013296	up	Pink1	1.6724	9.8906e-05	0.0013734	up
Hdac9	2.0897	9.0029e-06	0.00013374	up	Zfp655	-1.4265	9.9202e-05	0.0013765	down
Rgcc	3.4023	9.1694e-06	0.00013601	up	Flt3	1.2971	0.00010075	0.0013968	up
Cdc20	3.1441	9.2298e-06	0.00013681	up	Fah	1.7257	0.00010132	0.001402	up
Tmem150c	-1.6393	9.2697e-06	0.0001373	down	Upb1	1.7123	0.00010206	0.0014113	up
Gpx2	3.7291	9.3186e-06	0.00013789	up	Amz1	-1.0454	0.00010327	0.0014251	down
Kptn	-1.1379	9.3775e-06	0.00013859	down	Ier5	-1.192	0.00010352	0.0014275	down
Bicc1	1.9444	9.4848e-06	0.00014007	up	Ect2	-3.6386	0.00010548	0.0014517	down
Chmp4c	-1.6636	9.5037e-06	0.00014024	down	Gsta4	1.4545	0.00010546	0.0014517	up
Cldn4	3.5865	9.6567e-06	0.0001424	up	Adcy6	1.1427	0.00010575	0.0014537	up
Akr1c14	-1.8698	9.6975e-06	0.00014289	down	Btg2	-1.5132	0.00010578	0.0014537	down
Bdh1	-1.687	9.8295e-06	0.00014473	down	Uhrf1	-3.6254	0.00010615	0.0014579	down
Il7	1.9504	9.9421e-06	0.00014628	up	AABR07018078.1	1.419	0.00010687	0.0014658	up
Tmem45a	3.5688	9.9511e-06	0.0001463	up	Rab32	-1.4095	0.00010714	0.0014684	down
Necab3	2.741	1e-05	0.00014692	up	Thoc6	-1.3285	0.00010731	0.0014698	down
Fmnl3	1.9113	1.0014e-05	0.00014701	up	Spink4	-4.4827	0.00010779	0.0014753	down
Bscl2	-1.0243	1.0066e-05	0.00014767	down	Hao1	1.4605	0.00010804	0.001477	up
Plcxd2	3.2653	1.0144e-05	0.0001487	up	Pparg	1.4099	0.00010878	0.0014858	up
Ddr2	1.7098	1.019e-05	0.00014926	up	Rnase11	2.5111	0.00010919	0.0014896	up
Rnf145	1.18	1.0223e-05	0.00014964	up	LOC102554813	-4.5625	0.0001092	0.0014896	down
Sult1c2a	-2.0501	1.0246e-05	0.00014979	down	Slco2a1	2.0714	0.0001095	0.0014926	up
Col4a2	2.4386	1.0248e-05	0.00014979	up	Aurkb	-2.8311	0.00010965	0.0014937	down
Fam110a	1.814	1.0267e-05	0.00014995	up	Map4k4	-1.326	0.00011019	0.0015	down
Dpys	-1.9362	1.0324e-05	0.00015049	down	Slc27a5	2.0744	0.00011028	0.0015002	up
Macrod1	-2.0047	1.0341e-05	0.0001506	down	Il6r	1.2559	0.00011114	0.001506	up
Nfkb2	1.5218	1.0353e-05	0.00015066	up	Cdk6	-1.706	0.00011112	0.001506	down
Slamf8	1.7999	1.0449e-05	0.00015183	up	Phlda1	-1.4073	0.00011094	0.001506	down
RGD1560034	3.4574	1.0467e-05	0.00015199	up	Uchl1	-4.2919	0.00011089	0.001506	down
Nlrp12	-2.4309	1.0512e-05	0.00015253	down	Nabp1	-1.3991	0.00011182	0.0015141	down
Cd302	-1.8829	1.0582e-05	0.00015344	down	Gstz1	1.8505	0.00011274	0.0015254	up
Apof	-1.8489	1.0654e-05	0.00015425	down	Sar1b	1.1496	0.00011461	0.0015487	up
Jun	2.0937	1.0712e-05	0.00015498	up	Ube2o	-1.5303	0.00011523	0.0015561	down
Amacr	-1.716	1.0853e-05	0.00015678	down	Hspa8	-1.4078	0.00011557	0.0015585	down
Slc8a1	2.5999	1.0891e-05	0.00015723	up	U1	5.1486	0.00011579	0.0015585	up
Ccnb1	3.8564	1.0983e-05	0.00015845	up	Desi1	-1.1829	0.00011581	0.0015585	down
RGD1564664	1.7081	1.1035e-05	0.00015908	up	AABR07019442.1	2.3835	0.00011607	0.0015611	up
Mis18bp1	1.9073	1.1343e-05	0.0001634	up	Acbd4	1.3353	0.00011669	0.0015672	up
Kcnj8	1.9201	1.1359e-05	0.00016352	up	Fbxo34	-1.0211	0.00011806	0.0015836	down
Cma1	2.7295	1.1385e-05	0.00016376	up	LOC680121	-1.5518	0.00011839	0.0015869	down
Unc79	5.3593	1.1612e-05	0.00016691	up	F2	1.4666	0.00011937	0.0015979	up
Zfyve16	1.1282	1.1694e-05	0.00016784	up	Echdc3	1.6514	0.00011957	0.0015996	up
Tmem120a	1.4916	1.1689e-05	0.00016784	up	F11	1.9895	0.00012036	0.001608	up
Caps2	-2.088	1.1735e-05	0.00016831	down	Cyb5a	1.668	0.00012233	0.0016332	up
Gpr153	2.063	1.1883e-05	0.00017031	up	Sbk1	1.6163	0.00012487	0.001666	up
Chrne	-2.4581	1.1892e-05	0.00017033	down	44622	1.5552	0.00012498	0.0016664	up
Gstm4	-1.1094	1.2099e-05	0.00017316	down	Garnl3	1.5337	0.00012572	0.0016718	up
Adap1	2.7228	1.2117e-05	0.0001733	up	LOC100910418	-6.4007	0.00012564	0.0016718	down
AABR07043822.1	-3.4269	1.2141e-05	0.00017352	down	Map10	1.5671	0.00012558	0.0016718	up
RGD1307182	2.437	1.2175e-05	0.00017387	up	Nim1k	1.929	0.00012632	0.0016786	up
Ust	2.5936	1.22e-05	0.00017402	up	Necab3	-2.2209	0.00012676	0.0016834	down
Ei24	-1.3622	1.2275e-05	0.00017493	down	Serpina11	1.4023	0.00012749	0.0016898	up
Ttll7	1.5932	1.2474e-05	0.00017739	up	Etfb	1.4414	0.00012777	0.0016924	up
Fahd2a	-1.3169	1.2466e-05	0.00017739	down	AABR07021998.1	-4.6572	0.00012902	0.0017078	down
Hes6	-2.3278	1.2491e-05	0.0001775	down	Atf2	-1.5966	0.00013186	0.0017397	down
Prss46	8.9322	1.2539e-05	0.00017805	up	B3gnt7	-1.3978	0.00013186	0.0017397	down
Fli1	1.2096	1.2555e-05	0.00017815	up	7SK	-3.1755	0.000132	0.0017404	down
Grn	1.3683	1.2604e-05	0.00017872	up	Pkm	-1.3398	0.00013217	0.0017414	down
Eml5	-1.5973	1.2937e-05	0.00018319	down	Pdia6	-1.1339	0.00013279	0.0017485	down
Spink4	6.008	1.3017e-05	0.00018418	up	Cat	1.734	0.00013298	0.0017499	up
Kctd13	1.2247	1.3044e-05	0.00018443	up	Wdr6	1.2079	0.00013343	0.0017547	up
Doc2a	4.2142	1.3204e-05	0.00018657	up	AABR07004530.1	5.153	0.00013374	0.0017564	up
Grik5	1.6273	1.3272e-05	0.0001874	up	LOC365778	2.7076	0.00013373	0.0017564	up
Gsta5	-1.9243	1.3333e-05	0.00018812	down	Ddx21	-1.5209	0.00013472	0.001767	down
Pip5k1b	3.5702	1.3466e-05	0.00018987	up	Usp31	-2.4788	0.00013505	0.0017702	down
LOC100911766	-1.9368	1.3649e-05	0.00019231	down	Akr1e2	1.3072	0.00013516	0.0017705	up
Sphk1	2.7121	1.3739e-05	0.00019345	up	Rab3ip	1.0011	0.00013609	0.0017809	up
Pxdn	2.0003	1.3811e-05	0.00019432	up	Swsap1	-1.0844	0.00013613	0.0017809	down
Fstl1	1.4718	1.3863e-05	0.00019492	up	Kank1	1.0918	0.0001368	0.0017885	up
Serpinb8	1.5542	1.396e-05	0.00019614	up	Azgp1	1.6447	0.00013692	0.0017889	up
Apcs	-1.4654	1.4098e-05	0.00019794	down	Gipc2	-2.6093	0.00013803	0.001801	down
Fjx1	2.3798	1.4166e-05	0.00019861	up	P4hb	-1.1775	0.00013812	0.001801	down
Macc1	5.8501	1.4162e-05	0.00019861	up	Nubpl	1.0267	0.0001386	0.0018061	up
Col11a1	3.9146	1.4195e-05	0.00019887	up	Adam23	-1.731	0.00013877	0.0018072	down
Evi2b	1.7795	1.4313e-05	0.00020039	up	Asgr1	1.7929	0.00014009	0.0018232	up
Fbxo32	2.1554	1.4346e-05	0.00020071	up	AABR07045058.1	-1.703	0.00014125	0.0018371	down
Dusp4	2.1264	1.4391e-05	0.0002012	up	Fam20a	1.2743	0.00014179	0.0018429	up
Slc9a3r1	-1.188	1.4435e-05	0.00020167	down	Pgm1	1.1987	0.0001426	0.0018522	up
LOC100910801	3.9291	1.455e-05	0.00020299	up	Acot9	-1.6423	0.00014287	0.0018545	down
Ucp2	1.555	1.4732e-05	0.00020525	up	RGD1359508	1.3588	0.00014339	0.0018575	up
Myo1g	1.9612	1.4774e-05	0.00020555	up	Capg	-1.3796	0.00014347	0.0018575	down
RGD1559960	-2.5944	1.4829e-05	0.00020617	down	Stk11ip	-1.0696	0.00014342	0.0018575	down
Wnk4	2.4661	1.5178e-05	0.00021073	up	Dnajb1	-1.2272	0.00014346	0.0018575	down
Ddo	-1.6869	1.5278e-05	0.00021198	down	Slc10a1	2.26	0.00014538	0.0018809	up
Fmo3	-1.8221	1.5364e-05	0.00021301	down	Abcf1	-1.1136	0.00014546	0.0018809	down
Pcsk1	3.1789	1.5628e-05	0.00021628	up	Ebpl	1.0443	0.00014614	0.0018884	up
Asic4	4.24	1.5632e-05	0.00021628	up	Clec16a	-1.9589	0.00014636	0.0018901	down
Msmo1	-2.0601	1.5622e-05	0.00021628	down	Scn3b	-3.888	0.00014745	0.0019029	down
Oasl2	2.0356	1.5666e-05	0.0002166	up	Hyi	1.3683	0.00014755	0.001903	up
Epb41l3	2.1084	1.5684e-05	0.00021669	up	Ifi27	1.158	0.00014817	0.0019098	up
Siglec10	3.4524	1.5752e-05	0.0002174	up	Cdc25c	-1.3183	0.00014962	0.001926	down
Ppp1r16a	-1.0127	1.5757e-05	0.0002174	down	Hexim2	1.1532	0.00015177	0.0019512	up
Icos	2.4822	1.5781e-05	0.00021759	up	Igsf10	-1.0098	0.00015199	0.0019522	down
Gstp1	1.707	1.5796e-05	0.00021765	up	Rab11fip5	-2.4091	0.00015214	0.0019522	down
Hjv	-1.9903	1.5914e-05	0.00021911	down	Rnf115	-1.3715	0.00015395	0.0019729	down
RGD1310587	-1.7052	1.6024e-05	0.00022048	down	AABR07054490.1	-1.565	0.00015578	0.0019939	down
Sgcg	5.9932	1.6193e-05	0.00022265	up	Vxn	-2.2164	0.00015625	0.0019985	down
Gls	1.5398	1.6274e-05	0.00022361	up	AABR07047189.1	2.9366	0.00015705	0.0020076	up
Clec3b	3.2008	1.6292e-05	0.0002237	up	LOC500028	-2.1561	0.00015739	0.0020106	down
Epha3	-2.0299	1.6393e-05	0.00022494	down	Fam111a	-4.8312	0.00015798	0.0020156	down
Bmp8a	6.212	1.6416e-05	0.0002251	up	Emp1	-1.8154	0.00015852	0.00202	down
Syce2	-1.916	1.6452e-05	0.00022543	down	Tmem141	1.0821	0.00015852	0.00202	up
Tgfb3	1.9359	1.6672e-05	0.00022829	up	Ntf3	1.88	0.00015918	0.0020245	up
Hao1	-1.6105	1.6718e-05	0.00022877	down	Faxc	-5.7318	0.00015901	0.0020245	down
Cd37	1.8145	1.6796e-05	0.00022952	up	Litaf	-1.0129	0.00016003	0.0020327	down
AABR07052458.1	-2.775	1.6788e-05	0.00022952	down	Asrgl1	1.6883	0.00016168	0.0020524	up
Cpt1a	-1.7173	1.6945e-05	0.00023139	down	Rhoq	-1.2569	0.00016266	0.0020635	down
AC106681.1	-2.5597	1.7018e-05	0.00023223	down	Rxrg	1.4816	0.00016419	0.0020803	up
Fmn1	4.3477	1.7093e-05	0.00023309	up	Pccb	1.0707	0.0001659	0.0021007	up
Hsd17b13	-1.7794	1.7123e-05	0.00023334	down	Mfng	1.0768	0.00016895	0.0021342	up
Por	-1.4997	1.7224e-05	0.00023457	down	Cyp27b1	-3.1677	0.00016897	0.0021342	down
LOC108348190	-2.0478	1.7517e-05	0.00023823	down	Ephx2	1.8082	0.00016946	0.002139	up
Dmtn	-1.524	1.7686e-05	0.00024037	down	Fzd4	1.4313	0.00016966	0.002139	up
C1qb	1.5677	1.7699e-05	0.00024038	up	AABR07003537.1	-2.1671	0.00017049	0.0021466	down
Ano2	5.311	1.7916e-05	0.00024316	up	Cmya5	2.0589	0.00017123	0.0021532	up
Ak7	-1.4976	1.7958e-05	0.00024356	down	Ednrb	-2.1428	0.00017264	0.0021696	down
St6galnac2	2.131	1.7977e-05	0.00024365	up	Hsd17b10	1.5731	0.00017275	0.0021696	up
Col17a1	5.2548	1.8045e-05	0.00024436	up	Nudt16	1.3951	0.00017383	0.0021805	up
Arhgdib	1.3258	1.8053e-05	0.00024436	up	Slc39a8	1.306	0.00017405	0.002181	up
Baat	-1.7903	1.8171e-05	0.00024562	down	Rufy1	-1.1523	0.00017486	0.0021893	down
Spryd7	-1.197	1.8229e-05	0.00024624	down	Glyatl2	2.0505	0.00017626	0.0022041	up
Cables1	1.5709	1.8422e-05	0.00024834	up	Lect2	1.0291	0.00017663	0.0022073	up
Hdac11	-1.4842	1.8514e-05	0.00024907	down	Lims1	-1.9244	0.00017789	0.0022217	down
Zmynd12	-1.9114	1.8503e-05	0.00024907	down	Rad51	-3.2636	0.0001789	0.0022315	down
Btnl2	6.9209	1.8513e-05	0.00024907	up	Akap2	-2.0846	0.00017905	0.002232	down
Phldb1	1.7257	1.8644e-05	0.00025066	up	Ubap2	-1.4904	0.00018034	0.0022453	down
Dyrk2	-1.1541	1.8863e-05	0.00025342	down	Gja4	1.2116	0.0001805	0.002246	up
Snx7	1.9357	1.8974e-05	0.00025457	up	RGD1560015	1.4244	0.00018089	0.0022494	up
Snx21	-1.1421	1.9117e-05	0.00025632	down	Zranb3	-1.5228	0.00018129	0.0022529	down
Idi1	-2.6475	1.9263e-05	0.0002581	down	Tgif1	-1.0919	0.00018373	0.0022787	down
Colec10	1.062	1.954e-05	0.00026129	up	Gatd3a	1.0049	0.00018381	0.0022787	up
Cpe	2.882	1.9532e-05	0.00026129	up	Dhcr7	1.7335	0.00018507	0.0022928	up
Npl	1.484	1.9685e-05	0.00026306	up	Wipf3	1.6181	0.00018617	0.0023022	up
Adgra2	1.8742	1.971e-05	0.00026321	up	B4galt5	-2.0233	0.00018606	0.0023022	down
Tagln2	1.7483	1.9803e-05	0.0002641	up	Itgav	-1.8281	0.00018633	0.0023028	down
Akr1e2	-1.4626	1.9836e-05	0.00026436	down	Msmo1	1.8532	0.00018795	0.00232	up
Tubb2a	1.9796	1.999e-05	0.00026605	up	Arfgap1	-1.0563	0.00018822	0.0023219	down
Pbk	4.4914	2.0053e-05	0.00026672	up	RGD1561149	-1.371	0.00018912	0.0023295	down
Il2ra	2.6343	2.0145e-05	0.00026776	up	Mcm2	-1.5955	0.00019021	0.0023407	down
Skil	2.3992	2.0164e-05	0.00026783	up	Stil	-2.6423	0.00019081	0.0023461	down
Smarca1	2.1424	2.0205e-05	0.0002682	up	Trip6	-1.189	0.00019088	0.0023461	down
AABR07032097.1	-1.841	2.0295e-05	0.00026922	down	Noc3l	-1.3739	0.00019283	0.0023616	down
Wee1	1.7236	2.0464e-05	0.0002711	up	AABR07034648.1	-3.1916	0.00019285	0.0023616	down
Stac2	4.4026	2.0459e-05	0.0002711	up	Masp2	1.3713	0.00019326	0.0023652	up
AABR07054460.4	1.9211	2.0756e-05	0.00027479	up	Abhd2	-2.5151	0.00019345	0.0023661	down
Cdca3	5.0229	2.101e-05	0.00027749	up	Pbsn	4.7496	0.00019378	0.0023687	up
Ggta1	1.1248	2.0993e-05	0.00027749	up	Tmem176b	1.4025	0.00019429	0.0023706	up
LOC108348114	4.3271	2.1028e-05	0.00027749	up	Prss35	-3.6085	0.00019421	0.0023706	down
Pmp22	2.0567	2.103e-05	0.00027749	up	AABR07034438.1	-2.0876	0.00019427	0.0023706	down
Rapgef4	-2.1922	2.1117e-05	0.00027828	down	Cyp2c6v1	1.801	0.00019504	0.0023783	up
Ap1s2	2.0882	2.1104e-05	0.00027828	up	Slc29a1	1.3383	0.00019592	0.0023876	up
Capn6	2.4286	2.1276e-05	0.00028018	up	Srsf4	1.2448	0.00019745	0.0024047	up
Esrrg	-1.3776	2.1315e-05	0.00028032	down	Xrn1	-1.2298	0.00019849	0.0024146	down
LOC691995	3.2869	2.1304e-05	0.00028032	up	Trmt10a	-1.1662	0.00019922	0.0024219	down
F2r	1.5052	2.1389e-05	0.00028093	up	Mroh2a	-1.5438	0.00019955	0.0024231	down
Mgp	2.0231	2.1386e-05	0.00028093	up	Zfp958l1	1.0898	0.00019956	0.0024231	up
Cyp2d5	-1.8375	2.1429e-05	0.00028127	down	Uroc1	1.8042	0.0001999	0.0024258	up
Hltf	1.2834	2.15e-05	0.00028202	up	B3galnt1	-1.8146	0.00020158	0.0024447	down
Iyd	-1.8846	2.16e-05	0.00028314	down	Papss1	-1.0997	0.00020456	0.0024764	down
Asf1b	4.9535	2.1751e-05	0.00028493	up	Mthfr	-1.651	0.00020579	0.0024897	down
Slc25a47	-2.1556	2.2008e-05	0.00028811	down	Gchfr	1.7525	0.00021056	0.0025445	up
Rufy1	1.4272	2.2697e-05	0.00029633	up	Tmem184c	-1.037	0.00021319	0.0025731	down
Clic1	1.6819	2.271e-05	0.00029633	up	Myof	-1.4959	0.00021768	0.0026195	down
St8sia4	1.9076	2.2748e-05	0.00029663	up	Tmem86b	1.5553	0.00021834	0.0026242	up
AC111804.2	5.2838	2.2842e-05	0.00029766	up	Eif2b3	-1.0553	0.0002183	0.0026242	down
Tmem203	-1.0759	2.2892e-05	0.00029812	down	Gstp1	-1.3882	0.00021989	0.0026413	down
Hfe	-1.6042	2.2971e-05	0.00029895	down	AABR07035437.1	-3.0565	0.00022027	0.0026427	down
Trem3	5.1426	2.3083e-05	0.00030021	up	A2m	-3.014	0.00022153	0.0026558	down
Sdc4	-1.6628	2.3135e-05	0.0003005	down	Qtrt2	-1.0172	0.00022163	0.0026558	down
Mmp10	5.4429	2.3164e-05	0.00030068	up	RGD1559600	2.1185	0.00022362	0.0026766	up
Cd63	1.5857	2.3218e-05	0.00030118	up	Agap1	-1.136	0.00022448	0.0026837	down
Bco2	-1.7439	2.3426e-05	0.00030368	down	Sephs2	1.4262	0.00022513	0.0026898	up
Fbxo31	-1.6157	2.3478e-05	0.00030416	down	Tor1aip2	-1.0132	0.00022646	0.0027008	down
AABR07061134.1	4.2735	2.3683e-05	0.00030626	up	Tbx21	1.5482	0.00022643	0.0027008	up
Slc27a4	1.8413	2.3686e-05	0.00030626	up	RGD1308750	-1.0009	0.00022622	0.0027008	down
Pld2	1.6991	2.3668e-05	0.00030626	up	Lama5	-1.5573	0.00022782	0.0027155	down
Dusp1	1.6729	2.3774e-05	0.0003072	up	Olr59	2.4962	0.00022831	0.0027181	up
AABR07065531.26	6.4362	2.3838e-05	0.00030782	up	Slc6a20	1.9687	0.00022846	0.0027182	up
Sox11	9.9268	2.3861e-05	0.00030792	up	Cnih4	-1.0842	0.00023142	0.0027484	down
LOC298111	-7.4042	2.4014e-05	0.00030952	down	Vgf	-5.8175	0.00023154	0.0027484	down
Stk11ip	1.204	2.4016e-05	0.00030952	up	Hes6	1.9752	0.00023293	0.0027633	up
F13b	-1.8138	2.4438e-05	0.00031455	down	LOC684270	1.4878	0.00023378	0.0027717	up
LOC100125368	-2.7523	2.4562e-05	0.00031595	down	Dennd5a	-1.3486	0.00023425	0.0027757	down
Ncam1	3.3257	2.4762e-05	0.00031811	up	Hgfac	1.3049	0.00023515	0.0027847	up
Tnfrsf18	2.5446	2.4949e-05	0.00032031	up	Atic	-1.7628	0.00023568	0.0027894	down
LOC100911854	-2.1355	2.5221e-05	0.0003236	down	Chrne	1.9755	0.00023694	0.002801	up
Evi2a	2.6025	2.525e-05	0.00032376	up	Clcn3	-1.9832	0.0002379	0.0028107	down
AABR07013583.1	-6.4217	2.5563e-05	0.00032734	down	Rapsn	-2.583	0.00024034	0.0028379	down
Srd5a3	1.4126	2.5604e-05	0.00032766	up	Slc6a13	1.8279	0.00024094	0.0028432	up
Cd59	-1.169	2.5662e-05	0.0003282	down	Atp10a	-1.9995	0.00024236	0.0028566	down
Dhrs3	-1.952	2.5906e-05	0.00033111	down	RGD1311744	-1.9179	0.00024274	0.0028595	down
Adk	-1.3726	2.6055e-05	0.00033279	down	Bag2	-1.5253	0.00024311	0.0028622	down
Gpld1	-2.3463	2.6092e-05	0.00033284	down	Uggt1	-1.1406	0.00024388	0.0028695	down
Upb1	-1.9147	2.6081e-05	0.00033284	down	Fjx1	-2.0966	0.0002443	0.0028719	down
Il13ra2	3.4486	2.6385e-05	0.00033614	up	Ache	1.0664	0.00024437	0.0028719	up
Apoh	-1.675	2.6466e-05	0.00033675	down	Npm1	-1.0995	0.00024509	0.0028788	down
Hadh	-2.0729	2.6524e-05	0.00033728	down	Cmtr2	-1.5114	0.00024714	0.0028994	down
Etnppl	-2.6371	2.6572e-05	0.00033767	down	Minar2	-3.2803	0.00024829	0.0029098	down
Cyba	1.9743	2.6604e-05	0.00033786	up	Rnase13	3.095	0.00024918	0.0029182	up
LOC690617	2.0354	2.6645e-05	0.00033812	up	Dnah9	2.1345	0.00024981	0.0029239	up
Ptger2	1.9575	2.6659e-05	0.00033812	up	Ppp1r3c	1.7764	0.00025013	0.0029242	up
Cgn	-1.2763	2.6806e-05	0.00033978	down	Fam172a	-1.8248	0.00025062	0.0029266	down
Gbp2	1.6828	2.6863e-05	0.00034028	up	Utp15	-1.5401	0.00025054	0.0029266	down
Fah	-1.871	2.6957e-05	0.00034126	down	Padi3	-5.6958	0.00025228	0.0029443	down
Maged2	1.4262	2.7268e-05	0.00034453	up	AABR07044388.3	2.6338	0.00025314	0.0029525	up
Cisd1	-1.3297	2.7535e-05	0.00034747	down	Slc22a25	1.5754	0.00025384	0.002959	up
Sat1	1.6338	2.7568e-05	0.00034767	up	Setd7	-2.0022	0.00025738	0.0029942	down
Shcbp1	5.2793	2.7634e-05	0.00034828	up	Kpna5	-1.4156	0.00025745	0.0029942	down
Nusap1	3.6176	2.7756e-05	0.0003496	up	Gulo	1.3052	0.00025768	0.0029951	up
Nudt14	-1.6037	2.7833e-05	0.00035034	down	Tbccd1	-1.2836	0.00025951	0.0030146	down
Acap2	1.8978	2.7948e-05	0.00035158	up	Mybl2	-2.6206	0.00026159	0.0030368	down
Cfl1	1.2273	2.8194e-05	0.00035444	up	Cdkn2c	1.0993	0.00026172	0.0030368	up
Gas2	-1.1127	2.8218e-05	0.00035451	down	Nme5	-1.9125	0.00026199	0.0030382	down
Pelo	1.5939	2.8258e-05	0.0003548	up	Igfbp2	2.0946	0.00026329	0.0030514	up
AC115255.1	-1.4074	2.8449e-05	0.00035697	down	Aox3	4.721	0.00026345	0.0030516	up
Mvk	-1.8116	2.857e-05	0.00035826	down	Btla	1.7726	0.00026549	0.0030735	up
Snx20	1.9594	2.8602e-05	0.00035844	up	Cyp4f1	1.1803	0.00026594	0.0030767	up
Galt	-1.1422	2.8716e-05	0.00035964	down	Grem2	1.4614	0.00026623	0.0030767	up
AABR07011997.1	-4.5251	2.8957e-05	0.00036244	down	AC115369.1	2.0759	0.00026715	0.0030856	up
Ephb2	2.9145	2.9073e-05	0.00036343	up	Ptrh1	-2.0541	0.00026827	0.0030932	down
Sqle	-2.1786	2.906e-05	0.00036343	down	Tiam1	-1.89	0.00026815	0.0030932	down
AABR07059632.3	1.2597	2.923e-05	0.00036517	up	Ptprz1	-2.721	0.00026882	0.0030978	down
Numbl	2.0962	2.9274e-05	0.00036548	up	Gcsh	1.2612	0.00027317	0.0031461	up
Cdkl2	1.5231	2.9353e-05	0.00036625	up	LOC108348108	-4.0187	0.00027339	0.0031468	down
Pdhb	-1.0395	2.9378e-05	0.00036632	down	Arhgap42	-2.0669	0.00027358	0.0031472	down
Gngt2	1.6211	2.9711e-05	0.00037024	up	Rnf128	1.0036	0.00027432	0.0031539	up
Il10rb	1.1354	2.9899e-05	0.00037219	up	Cd2ap	-1.7941	0.00027697	0.0031826	down
Tpst1	-1.5705	2.9904e-05	0.00037219	down	Flnb	-2.6405	0.00027795	0.003192	down
Sptbn4	2.5871	2.9943e-05	0.00037244	up	Thbs1	-2.3214	0.00027831	0.0031943	down
Got2	-1.0785	3.0003e-05	0.00037296	down	Klri2	4.8293	0.00027909	0.0032015	up
Uroc1	-2.0147	3.0222e-05	0.00037544	down	Fmn1	-2.6268	0.00028039	0.0032143	down
Glrx5	-1.2526	3.0248e-05	0.00037553	down	Slc23a1	1.4638	0.00028053	0.0032143	up
Tnik	2.9112	3.0556e-05	0.00037911	up	Ccdc134	-1.0815	0.00028166	0.0032235	down
Azgp1	-1.7857	3.1368e-05	0.00038871	down	Pyroxd2	1.4005	0.00028487	0.0032584	up
Haao	-1.5498	3.1748e-05	0.00039317	down	Hlf	1.46	0.0002851	0.0032592	up
P3h4	2.4056	3.1776e-05	0.00039327	up	Hebp2	-1.8253	0.00028539	0.0032602	down
Gcsh	-1.4915	3.1982e-05	0.00039558	down	Cenpa	-1.3467	0.00028551	0.0032602	down
Rab9b	5.8275	3.2091e-05	0.00039627	up	Prmt7	-1.1642	0.0002864	0.0032685	down
Cldn3	-1.313	3.2098e-05	0.00039627	down	Cenpe	-2.4339	0.00028758	0.0032764	down
Hsd17b10	-1.7532	3.2161e-05	0.00039681	down	Ldhd	1.1232	0.00028792	0.0032785	up
Kmt5a	1.6689	3.2203e-05	0.00039708	up	Itprip	2.0945	0.00029269	0.003327	up
Plk1	3.7939	3.2264e-05	0.00039759	up	Rbp1	1.3409	0.00029386	0.0033385	up
AABR07065776.3	5.4427	3.2389e-05	0.00039889	up	Gnat3	1.8296	0.00029455	0.0033422	up
Ulk4	3.3497	3.2552e-05	0.00040064	up	Clspn	-3.7101	0.00029477	0.0033422	down
Sephs2	-1.2086	3.2853e-05	0.0004041	down	Fbxo9	1.4055	0.00029518	0.0033422	up
Vash1	2.1267	3.3242e-05	0.00040813	up	Fez1	1.4077	0.00029493	0.0033422	up
C1qc	1.5298	3.3301e-05	0.0004085	up	Olfml2b	-1.435	0.00029482	0.0033422	down
Gpr65	2.5727	3.3565e-05	0.00041134	up	Fam83g	-3.6292	0.00029506	0.0033422	down
Sh3bgr	3.6847	3.362e-05	0.00041176	up	Slc38a2	-1.1209	0.00029638	0.0033539	down
Pappa2	6.0654	3.3785e-05	0.00041352	up	Cyp3a23/3a1	4.0121	0.00029704	0.0033595	up
Hmcn1	1.4438	3.3942e-05	0.00041494	up	Tagln2	-1.39	0.0002976	0.0033638	down
Cyp11a1	5.8724	3.3984e-05	0.00041519	up	Ces1a	-5.0799	0.0002994	0.0033804	down
AABR07070131.1	3.5685	3.4069e-05	0.00041547	up	AC111831.2	-2.9556	0.00029993	0.0033845	down
Tubb5	1.8648	3.4066e-05	0.00041547	up	Sec14l2	1.4267	0.00030013	0.0033849	up
Pgm2	1.1859	3.4135e-05	0.00041578	up	Mcm3	-2.2114	0.00030053	0.0033875	down
Afap1	1.5824	3.4136e-05	0.00041578	up	Kbtbd8	-1.1193	0.00030074	0.003388	down
Cacna2d1	2.301	3.4211e-05	0.00041618	up	Syne4	4.8396	0.00030282	0.0034095	up
Tnnt2	2.7096	3.4194e-05	0.00041618	up	Fbn1	-1.3805	0.00030448	0.0034244	down
Glt8d1	1.0757	3.4358e-05	0.00041772	up	Acox1	1.4838	0.00030677	0.0034462	up
Cep55	4.8014	3.4654e-05	0.00042106	up	Gprc5c	1.5408	0.00030719	0.003449	up
Carmil1	1.5145	3.4775e-05	0.00042202	up	Ciita	1.0059	0.00030848	0.0034616	up
Calr	1.2093	3.4755e-05	0.00042202	up	Sh3bp5l	-1.9466	0.00031085	0.0034863	down
Cxcl2	5.393	3.495e-05	0.00042389	up	Akr1c12l1	3.6288	0.00031154	0.0034921	up
Hhex	-1.2935	3.5026e-05	0.00042454	down	C4bpb	1.4353	0.00031207	0.003496	up
AABR07071779.2	5.1318	3.5162e-05	0.00042594	up	Gltpd2	1.3613	0.00031348	0.0035079	up
Mbl1	-1.5981	3.5233e-05	0.00042654	down	Tmem243	1.1351	0.00031548	0.0035225	up
RGD1309350	-1.195	3.5432e-05	0.00042868	down	AABR07048992.1	-1.4386	0.00031502	0.0035225	down
Trip13	3.3293	3.5651e-05	0.00043108	up	LOC100910438	1.9074	0.00031543	0.0035225	up
Habp2	-1.1846	3.5748e-05	0.00043196	down	Golt1a	1.3794	0.0003153	0.0035225	up
Pou3f1	-2.341	3.5789e-05	0.00043196	down	Atp13a3	-3.0098	0.00031595	0.0035257	down
Ptpn23	1.3904	3.5787e-05	0.00043196	up	Haus6	-2.05	0.00031625	0.0035271	down
Tm2d2	-1.0007	3.597e-05	0.00043388	down	Itpr3	-1.7307	0.00031713	0.003535	down
Pla2g12b	-1.1007	3.6128e-05	0.00043552	down	Tenm4	-5.6841	0.00031832	0.0035443	down
Dnah9	-2.4161	3.621e-05	0.00043625	down	AC111804.2	-3.1669	0.00032052	0.0035669	down
Stmn1	1.7414	3.6277e-05	0.0004368	up	Vps37c	-1.5732	0.00032085	0.0035681	down
Dagla	1.7607	3.6669e-05	0.00044098	up	Npas2	-2.7395	0.00032161	0.003573	down
Acot2	1.3388	3.6706e-05	0.00044115	up	Lrrc24	-1.4022	0.00032224	0.003578	down
LOC680491	2.6954	3.7544e-05	0.00045096	up	AC114389.2	-5.1551	0.00032277	0.003582	down
Grem1	3.4849	3.7698e-05	0.00045253	up	Fat1	-1.3693	0.00032321	0.0035849	down
Slc16a10	-2.0919	3.7793e-05	0.0004534	down	Aldh18a1	-3.3659	0.00032381	0.0035896	down
AABR07051532.2	3.1588	3.7873e-05	0.00045409	up	AABR07006258.2	-1.0351	0.00032596	0.0036114	down
Slc35f2	3.4517	3.7954e-05	0.00045478	up	Trim7	-3.0179	0.00032717	0.003619	down
Adamtsl2	2.3066	3.8218e-05	0.00045758	up	RGD1310587	1.4232	0.0003294	0.0036415	up
Rgs16	-2.7669	3.8233e-05	0.00045758	down	Smc2	-1.6637	0.00033045	0.0036511	down
Fbxw2	-1.1313	3.8509e-05	0.0004606	down	Crip2	1.1516	0.00033276	0.0036646	up
Atp5f1a	-1.2272	3.8699e-05	0.00046233	down	Edem3	-3.0811	0.00033285	0.0036646	down
Rtkn	3.101	3.8833e-05	0.00046337	up	Slc30a10	1.7423	0.0003329	0.0036646	up
RT1-Db1	1.8949	3.8824e-05	0.00046337	up	Mk1	1.0435	0.00033226	0.0036646	up
Slc6a13	-2.0781	3.9016e-05	0.00046527	down	LOC102546683	-5.616	0.00033327	0.0036661	down
Lilrb3a	2.0084	3.9253e-05	0.00046782	up	Mybbp1a	-1.1523	0.00033385	0.0036705	down
Lcat	-1.5841	3.9328e-05	0.00046844	down	Acy3	1.3174	0.00033646	0.0036932	up
Pgm1	-1.33	3.9399e-05	0.00046845	down	AABR07069878.1	2.7083	0.00033771	0.0037029	up
Acad11	-1.5151	3.9381e-05	0.00046845	down	AABR07004549.1	2.419	0.00033905	0.0037155	up
Cirbp	-1.503	3.9463e-05	0.00046868	down	Clec9a	1.1234	0.00033986	0.0037224	up
Dok3	2.1363	3.9465e-05	0.00046868	up	AC097037.1	4.6534	0.00034076	0.0037301	up
Sec14l1	1.4797	3.9508e-05	0.0004689	up	Piga	-1.5931	0.00034106	0.0037314	down
As3mt	-1.744	3.9745e-05	0.00047115	down	Gpr31	1.977	0.00034183	0.0037379	up
Npy	3.9501	3.9741e-05	0.00047115	up	Tmem38b	1.0038	0.00034527	0.0037713	up
AABR07056638.1	-1.8745	3.9994e-05	0.00047382	down	Zmynd12	1.3394	0.00035663	0.0038913	up
Cmtm8	-1.0209	4.0339e-05	0.00047735	down	Btc	-2.2416	0.00035706	0.0038938	down
Pld1	1.6071	4.0392e-05	0.0004774	up	Ppp1r1b	1.5264	0.00035832	0.0039054	up
Cideb	-1.4128	4.1255e-05	0.00048627	down	Ttr	1.6197	0.00035853	0.0039056	up
Rps6kc1	1.0224	4.1425e-05	0.00048788	up	Slc6a8	-1.6909	0.00036264	0.0039461	down
LOC103691744	-2.246	4.1518e-05	0.00048869	down	Spata33	-1.999	0.00036382	0.0039568	down
Itga4	2.6688	4.1665e-05	0.00049013	up	Art2b	2.4414	0.00036537	0.0039694	up
AABR07029272.1	2.7029	4.1982e-05	0.00049357	up	Itga2b	1.342	0.00036523	0.0039694	up
Masp2	-1.4991	4.2067e-05	0.00049428	down	Cryl1	1.5172	0.00036889	0.0040011	up
Mtfmt	-1.0631	4.2146e-05	0.00049462	down	Ttc38	1.1067	0.00036956	0.0040062	up
RGD1564854	-1.7552	4.2247e-05	0.00049551	down	Rcl1	1.0452	0.00037027	0.0040118	up
Galnt6	1.8948	4.2285e-05	0.00049567	up	Loxl2	-1.8648	0.00037112	0.0040188	down
RT1-Ba	2.2755	4.2412e-05	0.00049687	up	Parp3	-1.8663	0.00037236	0.00403	down
Mcpt1	5.3501	4.2438e-05	0.00049688	up	Fgf21	-2.4635	0.00037751	0.0040804	down
Galnt7	1.8134	4.2544e-05	0.00049764	up	Ccna2	-2.8731	0.00037832	0.0040804	down
LOC100359539	6.8512	4.2553e-05	0.00049764	up	Lrrc61	1.2365	0.00037767	0.0040804	up
Nckap5l	1.2579	4.2955e-05	0.00050205	up	AABR07054578.1	-2.1802	0.00037843	0.0040804	down
Adh7	-2.3829	4.3027e-05	0.0005026	down	Sptssa	1.2692	0.00037827	0.0040804	up
Leng1	-1.2183	4.3212e-05	0.00050446	down	Ubap1l	1.4874	0.00037836	0.0040804	up
Tnfsf9	3.1623	4.3385e-05	0.00050589	up	LOC108348175	-1.9881	0.00038005	0.0040931	down
Ccr5	1.5184	4.4435e-05	0.00051722	up	Cacnb2	1.9623	0.00038022	0.0040931	up
Pf4	2	4.4594e-05	0.00051877	up	NEWGENE_2134	1.9169	0.0003839	0.004129	up
Steap1	3.392	4.4708e-05	0.0005198	up	Tmed5	-1.8289	0.00039108	0.0042011	down
Map1a	2.2946	4.4812e-05	0.00052039	up	Hyal3	-1.1268	0.00039662	0.0042537	down
AC139445.2	2.2235	4.4802e-05	0.00052039	up	Lrrc10b	-4.1197	0.00039726	0.004256	down
Mcpt4	6.4113	4.515e-05	0.00052371	up	Sec11c	-1.0051	0.00039711	0.004256	down
Hmgcs1	-2.7257	4.5231e-05	0.00052435	down	Ndufc1	1.5067	0.00039892	0.0042701	up
RGD1311744	2.7418	4.5456e-05	0.00052627	up	Dlgap5	-2.5468	0.00040007	0.0042786	down
Kctd4	4.8173	4.5476e-05	0.00052627	up	Pgr	-3.7664	0.00040223	0.0042978	down
Oaz1	-1.0037	4.5949e-05	0.00053113	down	Sdhaf3	1.0375	0.00040756	0.0043478	up
Tdo2	-1.923	4.6272e-05	0.0005344	down	Htatip2	-1.297	0.00041342	0.0044011	down
Fscn1	1.5546	4.6286e-05	0.0005344	up	H2az2	1.1523	0.00041368	0.0044015	up
LOC100912564	3.6239	4.6316e-05	0.00053445	up	Bloc1s1	1.5701	0.00041456	0.0044086	up
Kazald1	2.2712	4.6482e-05	0.00053605	up	Chi3l1	-1.3198	0.00041649	0.0044268	down
Cmklr1	1.4781	4.6581e-05	0.00053688	up	Rc3h1	-1.9526	0.00041731	0.0044308	down
Lrrc8c	1.0983	4.6696e-05	0.00053789	up	Nceh1	1.1679	0.0004238	0.0044925	up
Rhobtb3	-1.6518	4.6752e-05	0.00053795	down	Slc43a3	1.386	0.00042484	0.0045012	up
Col7a1	3.1411	4.6755e-05	0.00053795	up	Crlf1	-3.7119	0.00043016	0.0045528	down
Adcy6	-1.2557	4.7038e-05	0.00054058	down	LOC100911917	-1.6916	0.00043211	0.0045686	down
Acy3	-1.6771	4.7278e-05	0.00054264	down	Htr2b	-3.5615	0.00043278	0.0045733	down
Glyatl2	-2.2108	4.7273e-05	0.00054264	down	Ihh	1.691	0.00043304	0.0045736	up
Dhcr24	-2.2514	4.7298e-05	0.00054264	down	Rab29	1.3675	0.00043362	0.0045774	up
Dpy19l3	-1.5804	4.7937e-05	0.00054965	down	Fam118a	-1.0685	0.00043461	0.004583	down
Lonp2	-1.226	4.8197e-05	0.00055168	down	Col1a1	-2.3185	0.00043872	0.0046187	down
Ywhah	1.2635	4.8234e-05	0.00055179	up	Tubb4b	-1.262	0.00043924	0.0046197	down
Clca2	-3.468	4.8277e-05	0.00055196	down	Slc27a2	1.7067	0.00044057	0.0046305	up
Haus3	1.2488	4.8716e-05	0.00055635	up	Clic5	-2.4774	0.00044073	0.0046305	down
Ckb	1.8958	4.8791e-05	0.00055688	up	Erg28	1.6529	0.00044142	0.0046353	up
AABR07005821.1	2.4185	4.8998e-05	0.00055893	up	Tecr	1.2192	0.00044236	0.0046428	up
Nme5	2.1143	4.9466e-05	0.00056394	up	Llgl2	1.0644	0.00044749	0.0046918	up
Mir295-1	-3.0369	4.9535e-05	0.0005644	down	Ube2h	-1.0644	0.00044831	0.0046979	down
Phyhd1	-1.587	4.9667e-05	0.00056526	down	Angptl3	1.7423	0.00044976	0.0047082	up
Hsd17b4	-1.1889	4.9815e-05	0.00056663	down	Atp6v1fnb	-4.4217	0.00045283	0.0047337	down
Gpx7	1.8095	4.9889e-05	0.00056714	up	Nuak2	1.025	0.00045315	0.0047339	up
Niban2	1.4687	4.9971e-05	0.00056755	up	Acox2	1.1557	0.00045361	0.0047362	up
Srebf2	-1.4397	4.9982e-05	0.00056755	down	Chac2	1.283	0.00045557	0.0047542	up
Grin3b	2.1624	5.0398e-05	0.00057195	up	Nit2	1.5819	0.00045862	0.0047835	up
Slc43a1	-1.825	5.0621e-05	0.00057416	down	Mycn	-4.2186	0.00046233	0.0048143	down
Slc22a18	-1.1489	5.0721e-05	0.00057496	down	Lsm8	-1.0246	0.00046307	0.004815	down
Pnkd	-1.1722	5.1026e-05	0.00057777	down	Tnik	-2.4232	0.00046418	0.004824	down
Lif	5.1676	5.1001e-05	0.00057777	up	AABR07058884.2	-2.7258	0.00046494	0.0048295	down
Grk5	1.1671	5.1462e-05	0.00058192	up	Gimap6	1.0267	0.00046667	0.0048424	up
Slc7a7	1.2342	5.1481e-05	0.00058192	up	LOC108348180	-1.2251	0.00046691	0.0048424	down
Meis3	1.7379	5.219e-05	0.0005896	up	Lcp1	-1.0054	0.00046899	0.0048607	down
AABR07067950.1	-5.9144	5.2446e-05	0.00059183	down	Tuba1a	-2.1905	0.00047262	0.0048941	down
Aldh3a2	-1.4355	5.2925e-05	0.00059684	down	AABR07062138.2	-2.3628	0.00047731	0.0049375	down
Sesn1	-1.6798	5.295e-05	0.00059684	down	LOC103690477	2.2039	0.00047941	0.0049567	up
Ankrd13d	2.3162	5.3179e-05	0.00059908	up	Nr1h3	1.0471	0.00048075	0.0049629	up
Spag1	-2.0686	5.327e-05	0.00059977	down	Tp53i13	1.4775	0.00048138	0.0049669	up
Fzd4	-1.4795	5.3324e-05	0.00060004	down	Dnase1l2	1.9099	0.00048189	0.0049695	up
RGD1563231	4.4093	5.3709e-05	0.00060368	up	Cfap100	1.6849	0.00048552	0.0050044	up
Jam2	1.2643	5.3749e-05	0.0006038	up	Sh2d1b	-2.1151	0.00048722	0.0050168	down
Mfsd11	1.1706	5.4198e-05	0.0006085	up	Cisd1	1.1503	0.00049041	0.0050445	up
Ptk7	2.0384	5.4258e-05	0.00060883	up	Tasor2	-1.2445	0.00049113	0.0050493	down
Fdps	-1.5888	5.4334e-05	0.00060934	down	Xirp2	-2.5172	0.00049253	0.0050611	down
Cyp27b1	4.6866	5.4699e-05	0.00061274	up	Cd28	-3.2471	0.00049311	0.0050645	down
Creb3	1.3589	5.5146e-05	0.0006174	up	LOC690617	-1.6487	0.00049375	0.0050685	down
Tbrg1	1.3887	5.5226e-05	0.00061796	up	AABR07052523.1	-1.5484	0.00049444	0.005073	down
Ncf4	1.7223	5.5604e-05	0.00062184	up	Yod1	-2.1023	0.00049527	0.0050763	down
Icam4	-3.0416	5.6501e-05	0.00063152	down	LOC103689993	4.09	0.00049661	0.0050875	up
AABR07004572.1	-4.586	5.6622e-05	0.00063251	down	Kctd14	-1.3473	0.00049795	0.005096	down
S100a4	2.3587	5.7071e-05	0.00063682	up	Cldn3	1.1707	0.0004978	0.005096	up
AABR07044711.1	2.0729	5.7061e-05	0.00063682	up	Gsdme	1.5442	0.00050014	0.0051158	up
Paqr3	-1.4345	5.7982e-05	0.00064657	down	Lcn12	2.176	0.00050095	0.0051189	up
Loxl2	2.2214	5.801e-05	0.00064657	up	AABR07068852.1	1.6636	0.00050076	0.0051189	up
Mcm4	1.7962	5.8115e-05	0.00064738	up	Vsig10l	-1.2104	0.00050201	0.0051271	down
AC095693.1	3.7265	5.84e-05	0.00064946	up	Mpnd	1.056	0.00050313	0.005136	up
Ccr8	5.7017	5.8703e-05	0.00065246	up	Rnd2	1.7624	0.00050451	0.0051474	up
Irf8	1.2479	5.8735e-05	0.00065246	up	Cish	-1.96	0.00050597	0.0051571	down
Xkr8	-1.3927	5.9104e-05	0.00065619	down	Osbp	-1.4322	0.00050799	0.005172	down
Etfb	-1.5036	5.9204e-05	0.00065694	down	Jph3	2.3063	0.00050798	0.005172	up
Slc22a8	-1.1885	5.9345e-05	0.00065797	down	AABR07066188.1	2.2354	0.00050947	0.0051823	up
F2	-1.5387	5.9396e-05	0.00065797	down	Map1s	-1.1815	0.00051245	0.0052073	down
Antxr1	1.9577	5.9508e-05	0.00065885	up	Coro1c	-1.0042	0.00051631	0.0052439	down
Pdlim3	2.1458	6.0453e-05	0.00066857	up	Ercc6l	-2.8179	0.00051791	0.0052575	down
Mfsd12	2.5437	6.0669e-05	0.00067058	up	Lpin2	1.7596	0.00051843	0.0052601	up
AABR07051716.1	5.5533	6.0858e-05	0.0006723	up	Bean1	-2.3716	0.00052053	0.0052761	down
Gatb	-1.1745	6.132e-05	0.00067682	down	Sfrp1	-1.854	0.00052409	0.0053095	down
Chpt1	-1.4124	6.1335e-05	0.00067682	down	Aldob	1.2743	0.00052499	0.0053159	up
Nudt8	-1.2222	6.1387e-05	0.00067703	down	Depdc1	-4.2565	0.00052794	0.0053387	down
Asap3	-1.3167	6.172e-05	0.00068031	down	Samd11	1.6332	0.00052793	0.0053387	up
AABR07047256.1	2.6328	6.2217e-05	0.00068541	up	AABR07021402.1	-1.4847	0.00052804	0.0053387	down
Tdrd3	1.0014	6.2904e-05	0.00069222	up	Plekhm2	-1.0397	0.00053023	0.0053555	down
Ccdc77	1.1658	6.3081e-05	0.00069302	up	Cmss1	-1.0739	0.00053061	0.0053567	down
Rhbdl2	6.758	6.3022e-05	0.00069302	up	Lmna	-1.0206	0.00053155	0.0053635	down
Arap2	1.1168	6.3052e-05	0.00069302	up	Fndc3a	-1.8986	0.00053248	0.0053701	down
Lmna	1.1196	6.3733e-05	0.0006998	up	Kif28p	5.0292	0.00053283	0.005371	up
Cmtm3	1.3173	6.4295e-05	0.00070481	up	Tbx3	1.6887	0.00053414	0.0053815	up
Thbs1	2.5096	6.445e-05	0.00070612	up	Adra1b	1.9665	0.00053873	0.0054196	up
Eps8	1.9712	6.4497e-05	0.00070619	up	Tmem176a	1.3825	0.00054112	0.0054409	up
Crat	-1.2742	6.4527e-05	0.00070619	down	Ly6g6c	-4.0043	0.00054416	0.0054688	down
Ddr1	2.589	6.465e-05	0.00070715	up	RT1-M2	1.2176	0.00054668	0.0054914	up
Camkk1	1.2514	6.4843e-05	0.00070887	up	Ccnf	-2.2468	0.00054801	0.0054992	down
Cinp	1.2516	6.5255e-05	0.00071259	up	Larp1b	1.0613	0.00055509	0.0055592	up
Cntfr	-1.7422	6.5348e-05	0.00071321	down	Acad10	1.4816	0.00055626	0.0055682	up
Pigr	-1.8682	6.5556e-05	0.0007151	down	Pi16	-1.7168	0.00055709	0.0055736	down
Vash2	3.175	6.5759e-05	0.00071691	up	Sptan1	-1.0829	0.0005607	0.005607	down
Cldn23	2.573	6.5865e-05	0.00071768	up	Dcxr	1.7072	0.00056183	0.0056155	up
Cyp51	-2.3449	6.5988e-05	0.00071863	down	Srpx2	-1.6788	0.0005626	0.0056204	down
Serpina11	-1.52	6.6026e-05	0.00071865	down	Clec2g	1.2165	0.00056682	0.0056569	up
Mast2	1.2575	6.6133e-05	0.00071942	up	Npdc1	-1.0769	0.00056853	0.0056712	down
Alas2	2.682	6.6323e-05	0.00072109	up	Hmgcs1	2.3332	0.00056972	0.0056782	up
Plin2	2.2167	6.641e-05	0.00072165	up	LOC102548225	1.4455	0.00057123	0.0056849	up
Gltpd2	-1.5143	6.6564e-05	0.00072253	down	Ran	-1.0053	0.00057244	0.0056932	down
Ube2c	4.7904	6.6948e-05	0.00072611	up	Tead1	-1.7876	0.0005762	0.0057249	down
Esyt1	1.2754	6.6987e-05	0.00072611	up	Gpld1	1.9024	0.00057647	0.0057249	up
AABR07004549.1	-2.631	6.7349e-05	0.00072947	down	Dact2	-1.7659	0.00057807	0.0057344	down
Btc	2.8097	6.7591e-05	0.0007313	up	Fbxl21	1.483	0.00057857	0.0057344	up
Plekha2	1.477	6.7555e-05	0.0007313	up	St3gal6	1.4077	0.00057829	0.0057344	up
Aldh7a1	-1.4334	6.7637e-05	0.0007314	down	Wnt9b	-1.4238	0.00058374	0.0057828	down
AABR07058423.1	6.5565	6.7729e-05	0.00073199	up	Gstt2	1.3276	0.00058563	0.0057987	up
Lrat	1.3126	6.8239e-05	0.00073671	up	Zbed4	-1.0868	0.00058752	0.0058145	down
Prkar2b	2.3226	6.8218e-05	0.00073671	up	RGD1304884	-1.4745	0.00058881	0.0058245	down
Vkorc1	-1.3912	6.8706e-05	0.00074094	down	Fbxo31	1.3647	0.00059254	0.0058498	up
Bub1b	4.0655	6.8917e-05	0.00074282	up	Gale	-1.3336	0.00060172	0.0059375	down
Ccl22	3.8	6.9076e-05	0.00074413	up	Pwwp2b	-1.3868	0.00060612	0.0059751	down
Hspa4l	2.6342	6.9492e-05	0.00074821	up	AC099453.2	1.5734	0.0006085	0.0059956	up
Serpina3m	-2.536	6.9578e-05	0.00074873	down	Fosl2	-1.5379	0.00061252	0.0060293	down
Rnase11	-2.3179	6.9644e-05	0.00074904	down	Creb1	-1.526	0.00061773	0.0060776	down
Tmem26	2.0197	7.0033e-05	0.00075282	up	AABR07027872.1	2.0879	0.00061992	0.0060961	up
Gdpd5	2.0731	7.0087e-05	0.00075299	up	LOC299312	-1.2673	0.00062256	0.0061161	down
Tcfl5	4.5768	7.0306e-05	0.00075453	up	Mfge8	-2.1233	0.00062451	0.0061317	down
Trim35	1.695	7.0403e-05	0.00075516	up	Cdk12	-1.4278	0.00062963	0.0061766	down
AABR07068285.2	3.5625	7.0499e-05	0.00075572	up	Zfp324	1.0558	0.00062997	0.0061769	up
Impa2	-1.2161	7.053e-05	0.00075572	down	Ccs	1.2231	0.00063196	0.0061934	up
Gnat3	-2.7723	7.0778e-05	0.00075797	down	Rgs5	-1.2476	0.00063578	0.0062278	down
Hist1h2an	4.9027	7.0886e-05	0.00075871	up	Hist1h2an	-2.9399	0.0006385	0.0062484	down
Zfp78	-1.0492	7.1148e-05	0.00076111	down	AABR07015559.1	-4.3881	0.0006484	0.006336	down
Lrrc24	1.8051	7.1525e-05	0.00076474	up	Rgs9bp	1.8773	0.00065732	0.0064138	up
Rundc3b	-1.9845	7.1744e-05	0.0007661	down	Isg20	-1.602	0.00066113	0.0064447	down
Ung	-1.1214	7.1768e-05	0.0007661	down	Ephx1	1.1973	0.00066799	0.0065084	up
Rmnd1	-1.219	7.22e-05	0.0007703	down	Pard3b	-2.0956	0.0006716	0.0065405	down
Tph1	4.2128	7.2455e-05	0.0007722	up	Reg4	3.4948	0.00067253	0.0065463	up
Ncoa7	1.0771	7.2591e-05	0.00077324	up	Gmfb	-1.2611	0.00067555	0.0065725	down
Klf5	2.2429	7.3478e-05	0.00078226	up	Hrc	1.2667	0.00067747	0.0065881	up
Zfat	1.1998	7.4516e-05	0.00079247	up	Cass4	-1.8503	0.0006795	0.0066046	down
Fam83g	5.0952	7.4484e-05	0.00079247	up	Pip5k1b	-2.2634	0.00068267	0.006629	down
Xk	-1.4879	7.4571e-05	0.00079263	down	AABR07054000.1	1.1053	0.00069163	0.0067095	up
Adamtsl4	-1.8744	7.4955e-05	0.00079628	down	Cep55	-2.8117	0.00069261	0.0067101	down
Ccne1	2.0437	7.5331e-05	0.00079858	up	Kynu	1.0879	0.00069269	0.0067101	up
Hmgcr	-1.3479	7.5414e-05	0.00079904	down	Limk1	-1.018	0.00069249	0.0067101	down
Fbxo9	-1.5522	7.6009e-05	0.00080491	down	Ddias	-4.0253	0.00069588	0.0067248	down
RGD1309779	-1.1811	7.6574e-05	0.00081046	down	Clec1b	1.6146	0.00069474	0.0067248	up
Echdc3	-1.6718	7.6617e-05	0.00081049	down	Inip	-1.2972	0.00069581	0.0067248	down
Cfap77	-2.4416	7.6662e-05	0.00081054	down	B4galnt1	1.0779	0.00069519	0.0067248	up
Ptger4	2.2788	7.6995e-05	0.00081363	up	Mcrip2	1.2475	0.00069768	0.0067382	up
Spa17	-1.3271	7.725e-05	0.00081589	down	Unc79	-3.1409	0.00070057	0.0067604	down
Card14	1.8988	7.7978e-05	0.00082315	up	F10	1.4709	0.00070524	0.0068023	up
Olr59	-3.0271	7.8058e-05	0.00082355	down	Acot12	1.8542	0.00070607	0.0068037	up
Dlg4	1.2241	7.8688e-05	0.00082976	up	Trim47	-1.3283	0.000706	0.0068037	down
Bag3	1.7793	7.9352e-05	0.00083632	up	LOC100360143	5.4264	0.00070714	0.0068107	up
Gstt2	-1.5126	7.94e-05	0.00083639	down	Scd	-2.1917	0.00070811	0.0068136	down
Batf	2.4405	7.9693e-05	0.00083902	up	Pkhd1l1	1.5671	0.00070972	0.0068258	up
AABR07062897.1	-6.0565	7.9967e-05	0.00084146	down	Cdc20	-2.3048	0.00071192	0.0068437	down
Ctsk	1.2491	8.0573e-05	0.00084695	up	Agps	-1.7872	0.00071446	0.0068648	down
Runx2	2.5945	8.2331e-05	0.00086452	up	Dab2	-1.0281	0.00071633	0.0068762	down
Pde10a	4.3591	8.3137e-05	0.00087253	up	Pld1	-1.2561	0.00071683	0.0068777	down
Hopx	1.999	8.3571e-05	0.00087616	up	Selenom	-1.5596	0.00071805	0.0068844	down
Robo2	1.319	8.3543e-05	0.00087616	up	NEWGENE_1582771	-1.5666	0.00072037	0.0069018	down
Tagap	1.6208	8.4213e-05	0.00088242	up	AABR07058498.1	1.3773	0.00072112	0.0069057	up
Spib	4.9757	8.6405e-05	0.00090302	up	Tg	-2.1917	0.0007231	0.0069214	down
Mfap5	3.734	8.653e-05	0.00090386	up	Pus7	-1.2296	0.00072873	0.006972	down
Alad	-1.4658	8.6669e-05	0.00090436	down	Ces2c	1.9913	0.00072959	0.0069768	up
Pfkp	1.6641	8.7044e-05	0.0009078	up	Serpinc1	1.4008	0.00073607	0.0070321	up
Afp	-1.051	8.7356e-05	0.00091057	down	Rup2	2.5383	0.00074194	0.0070782	up
RGD1309730	-1.0251	8.7453e-05	0.00091111	down	Slco1c1	5.0946	0.00074308	0.0070857	up
Pkp3	-1.7708	8.7833e-05	0.00091411	down	Map6	-1.9306	0.00074641	0.0071009	down
Cacna1c	2.5507	8.8081e-05	0.00091622	up	Wdr86	-2.7932	0.00074582	0.0071009	down
Slc30a10	-1.9377	8.8314e-05	0.00091816	down	AABR07069454.1	1.5704	0.00074598	0.0071009	up
Rbm15b	1.1368	8.8419e-05	0.00091829	up	Plekhg4	-4.6137	0.00074644	0.0071009	down
Klf7	1.7114	8.841e-05	0.00091829	up	AC126486.2	2.3626	0.00074701	0.007103	up
Ccs	-1.2391	8.9046e-05	0.00092385	down	Stard10	1.2741	0.00074885	0.0071171	up
Lilrc2	4.863	8.9331e-05	0.00092632	up	Etnk2	1.5315	0.00075304	0.0071501	up
Ptger1	1.5879	8.951e-05	0.0009277	up	AABR07048439.1	5.267	0.00075558	0.0071675	up
Slc25a4	1.7545	8.9591e-05	0.00092805	up	Sp3	-1.4192	0.00075798	0.0071835	down
Nkd1	1.5053	9.0208e-05	0.00093395	up	Cdca7	-1.7297	0.00075994	0.0071953	down
Llgl2	-1.1904	9.09e-05	0.00094015	down	Grcc10	1.2742	0.00076196	0.007211	up
Cdh1	-1.3037	9.0989e-05	0.00094058	down	Cyp51	1.9732	0.00076338	0.0072145	up
Dsg3	3.4508	9.1986e-05	0.0009504	up	Wfdc3	1.4494	0.00076337	0.0072145	up
Cd4	1.8723	9.2151e-05	0.0009516	up	Eif4ebp1	-1.1837	0.00076341	0.0072145	down
Rcan3	2.2197	9.2753e-05	0.00095684	up	Chchd6	-1.0606	0.00076555	0.007228	down
Kcnk13	1.8048	9.2712e-05	0.00095684	up	Ltb	1.9159	0.00076758	0.0072404	up
Rbp7	2.0489	9.2945e-05	0.00095832	up	Nras	-1.176	0.00078317	0.0073697	down
Pink1	-1.648	9.3873e-05	0.00096648	down	Taf1a	-1.2918	0.00078386	0.0073697	down
Ydjc	3.0968	9.3881e-05	0.00096648	up	Cd300le	-1.1121	0.00078372	0.0073697	down
Bak1	1.1336	9.4343e-05	0.00097046	up	Ambp	1.4258	0.00078589	0.0073854	up
RT1-CE10	1.8436	9.4366e-05	0.00097046	up	Gpt	1.5173	0.00078943	0.0074117	up
Slc6a9	1.5067	9.4782e-05	0.00097323	up	Ndufa6	1.4499	0.00079424	0.0074534	up
Samd11	-1.8484	9.5015e-05	0.00097509	down	Ctsb	-1.0622	0.00080218	0.0075244	down
AABR07026058.1	-1.6054	9.506e-05	0.00097509	down	Trpv2	-1.2003	0.00080416	0.0075394	down
Adh5	-1.7639	9.5529e-05	0.00097939	down	Acacb	1.3432	0.0008056	0.0075495	up
Samd9	1.6234	9.5733e-05	0.00098098	up	AC131483.1	-3.9197	0.00082211	0.007697	down
Dynlt1	1.6676	9.6532e-05	0.00098866	up	Zmat3	-2.675	0.00082337	0.0077052	down
Egr1	1.8867	9.6727e-05	0.00099015	up	Faah	1.9975	0.00083122	0.0077577	up
Ppp1r3b	-1.8252	9.6963e-05	0.00099206	down	Tmem65	-1.4075	0.00083129	0.0077577	down
Gng2	1.1899	9.7041e-05	0.00099235	up	Tspo	-1.6506	0.00083917	0.007824	down
Efs	2.4312	9.7186e-05	0.00099332	up	Mgst1	1.3181	0.0008412	0.0078393	up
Ltbp2	1.8516	9.726e-05	0.00099356	up	AC114111.1	2.037	0.00084243	0.0078471	up
Usp35	2.1344	9.7431e-05	0.00099481	up	Cenph	-3.842	0.00084423	0.0078602	down
Sel1l3	-1.4683	9.749e-05	0.0009949	down	Slc22a17	1.2128	0.00084731	0.0078852	up
Sgk1	1.294	9.7815e-05	0.0009977	up	Cpeb1	-2.6111	0.00084977	0.0079008	down
Dscc1	2.6615	9.8146e-05	0.0010006	up	Phtf2	1.0927	0.00085122	0.0079107	up
AC114111.1	-2.2399	9.9326e-05	0.0010109	down	Eea1	-1.4322	0.00085774	0.0079639	down
Bard1	4.0815	9.9363e-05	0.0010109	up	Tsku	1.6793	0.00085866	0.0079688	up
Slc25a1	-1.331	0.00010066	0.001023	down	Gpx7	-1.311	0.0008615	0.0079877	down
Ces2i	-2.1406	0.00010081	0.0010239	down	Slc19a2	1.3151	0.00086812	0.0080417	up
AABR07009834.1	2.6855	0.00010085	0.0010239	up	Fhl3	-1.1775	0.00087719	0.0081107	down
Col16a1	1.7047	0.000101	0.001025	up	Adi1	1.1138	0.00087691	0.0081107	up
Pon2	-1.0812	0.00010182	0.0010317	down	Abat	1.6492	0.00087832	0.0081175	up
Tg	3.4079	0.00010182	0.0010317	up	Rad51ap1	-1.9248	0.00087875	0.0081177	down
Ly6l	3.4319	0.00010179	0.0010317	up	Atg10	1.0548	0.00087981	0.0081238	up
Cd38	1.2595	0.00010233	0.0010364	up	Nusap1	-2.7447	0.00089053	0.0082115	down
Pstpip1	1.8814	0.00010292	0.0010417	up	Ppp1r3g	-2.5854	0.00089467	0.0082459	down
Phlda3	1.4594	0.00010303	0.0010423	up	AABR07044346.1	2.3421	0.00089706	0.0082641	up
Clba1	1.3598	0.00010342	0.0010458	up	Ttc36	2.0198	0.0009088	0.0083646	up
Rnls	-1.1517	0.00010423	0.001053	down	Sinhcaf	-1.3547	0.00091012	0.0083691	down
Ldb1	-1.0738	0.00010433	0.001053	down	F12	1.5475	0.00090983	0.0083691	up
Gstz1	-1.9191	0.00010429	0.001053	down	Tmem120b	-1.3046	0.00091059	0.0083696	down
Runx3	2.3046	0.0001045	0.0010541	up	Msra	1.1146	0.00091126	0.0083702	up
Hint3	-1.1572	0.00010573	0.0010654	down	Flacc1	2.188	0.00091219	0.0083728	up
Prodh2	-1.6161	0.00010622	0.0010697	down	Noxa1	3.7051	0.00091282	0.0083748	up
Nod2	1.6689	0.00010662	0.0010733	up	Fahd1	1.4665	0.00091885	0.0084263	up
Ncdn	1.3174	0.00010685	0.0010746	up	Ei24	1.0227	0.00092649	0.0084847	up
Lamb3	2.348	0.00010686	0.0010746	up	Cdh24	1.5293	0.0009295	0.0085084	up
AABR07028769.1	1.4999	0.00010721	0.0010764	up	Golga4	-1.0184	0.00093286	0.0085353	down
RGD1562339	2.2699	0.00010733	0.0010772	up	Fnbp1l	-1.4321	0.00093429	0.0085406	down
Mocs1	-1.1568	0.00010755	0.0010787	down	Tysnd1	1.2943	0.00093473	0.0085408	up
Apoa2	-2.6175	0.00010765	0.0010793	down	Dcaf17	-2.3328	0.00093642	0.0085478	down
Ank2	2.8884	0.00010774	0.0010796	up	Zfp189	1.062	0.00093678	0.0085478	up
Rtn4rl2	-1.7632	0.00010809	0.001082	down	Prkca	-1.2186	0.00094151	0.0085832	down
Ltbp1	1.3736	0.00010829	0.0010835	up	Oaf	1.1704	0.00094365	0.0085949	up
Papss1	1.3003	0.00010896	0.0010888	up	Mical2	-1.5314	0.00094641	0.0086161	down
Mmp9	2.8169	0.00010927	0.0010911	up	Shf	1.5278	0.00095489	0.0086816	up
Tesc	3.6589	0.00010942	0.0010921	up	Pemt	1.1895	0.00095748	0.0087012	up
Tfdp2	-1.5724	0.00010983	0.0010951	down	AABR07051308.1	-1.592	0.00095963	0.0087129	down
Hsph1	1.5316	0.00011039	0.0011001	up	Cabyr	1.5241	0.00096416	0.0087501	up
Elovl7	2.815	0.00011119	0.001107	up	Tmem107	-1.9178	0.00097101	0.0087924	down
Rap2b	1.2358	0.00011176	0.0011116	up	Cacna2d2	-1.3061	0.00097583	0.0088271	down
Hspa8	1.5565	0.00011216	0.0011144	up	Ddt	1.2464	0.00097616	0.0088271	up
Adam12	3.8577	0.00011316	0.0011232	up	Phldb3	-1.3607	0.00097781	0.0088326	down
Armc3	2.6897	0.00011313	0.0011232	up	AABR07057196.1	-1.0147	0.00097782	0.0088326	down
Phlda1	1.7794	0.00011332	0.0011242	up	Pim1	-1.2427	0.00098131	0.0088578	down
AABR07035309.1	-2.286	0.00011374	0.0011272	down	Onecut1	-2.4768	0.00099092	0.0089365	down
Tnfrsf14	1.8331	0.00011411	0.0011294	up	Bdp1	-1.9734	0.0010028	0.0090313	down
Fam171a1	1.0308	0.00011459	0.0011334	up	Eri2	1.5715	0.0010087	0.0090683	up
Nipsnap1	-1.4363	0.00011473	0.0011337	down	Dis3	-1.0121	0.0010083	0.0090683	down
Pamr1	1.4693	0.00011498	0.0011357	up	Col8a1	-1.7221	0.0010085	0.0090683	down
AABR07031521.1	1.8184	0.00011586	0.0011426	up	Apmap	1.1734	0.0010111	0.009086	up
Nlrp10	4.6598	0.00011704	0.0011531	up	Mcub	-1.9116	0.0010185	0.0091487	down
Fcmr	2.9942	0.00011764	0.0011581	up	Sncg	-1.955	0.0010192	0.0091507	down
Serpinb6a	2.0875	0.00011766	0.0011581	up	C5ar1	-1.2116	0.0010228	0.0091791	down
Anks4b	-1.649	0.0001178	0.0011589	down	Ctbs	1.0374	0.0010259	0.0091938	up
Bex3	1.7756	0.00011788	0.0011591	up	Tom1l2	-1.7558	0.001025	0.0091938	down
Kifc1	4.249	0.00011798	0.0011596	up	Ushbp1	1.1965	0.0010254	0.0091938	up
Dpf1	4.333	0.00011866	0.0011656	up	Fam217a	2.7483	0.001029	0.0092134	up
Mboat2	4.7636	0.00011871	0.0011656	up	Idh1	1.172	0.0010296	0.0092149	up
Rhoj	1.2971	0.00011905	0.0011678	up	Bola1	1.1169	0.0010317	0.0092296	up
Mical1	2.0886	0.000119	0.0011678	up	Slc7a8	-1.0087	0.0010385	0.0092827	down
Tnfrsf11a	-1.5944	0.00011914	0.0011681	down	Tepp	1.5813	0.0010409	0.0092956	up
Klhdc8a	-2.0738	0.00011983	0.0011736	down	Fabp12	1.8731	0.0010464	0.0093322	up
LOC102556347	1.438	0.00012026	0.0011773	up	Colec12	-1.3936	0.0010473	0.0093365	down
Selenom	1.6776	0.00012108	0.0011847	up	Tafa3	2.0482	0.0010486	0.0093439	up
Qtrt1	1.1062	0.0001212	0.0011854	up	Fstl3	-1.7165	0.0010579	0.0094102	down
RGD1563941	-1.1773	0.00012136	0.0011863	down	LOC100911713	1.4206	0.0010592	0.0094172	up
AABR07065699.4	5.13	0.00012189	0.0011909	up	AABR07068316.1	-1.565	0.0010707	0.0095024	down
Pgrmc1	-1.2124	0.00012263	0.0011969	down	Dusp4	-1.6671	0.0010776	0.0095555	down
Nt5dc2	2.1276	0.00012328	0.0012027	up	AABR07053134.1	3.3531	0.0010833	0.0095994	up
Gamt	-1.6381	0.00012358	0.0012049	down	AABR07054837.1	2.4411	0.0010835	0.0095994	up
Cpne4	-2.9464	0.00012363	0.0012049	down	Otud4	-1.9154	0.0010861	0.0096182	down
Nupr1	1.076	0.00012378	0.0012058	up	Rbl1	-2.7953	0.0010883	0.0096336	down
Golt1a	-1.2599	0.00012422	0.001209	down	Usp50	1.4579	0.0010906	0.0096456	up
Shmt1	-1.3512	0.00012421	0.001209	down	Rgs2	-1.3039	0.0010913	0.0096472	down
AABR07030147.1	-2.1595	0.00012457	0.0012118	down	Mcph1	-1.7602	0.0010924	0.0096525	down
Chrnb1	1.852	0.00012468	0.0012122	up	Idi1	2.1008	0.0010948	0.0096699	up
Fstl3	2.0312	0.00012477	0.0012125	up	Col3a1	-1.298	0.0010968	0.0096829	down
Mtus1	-1.1118	0.00012486	0.0012128	down	Cxcl2	-2.5995	0.0011015	0.0097074	down
Zfp324	-1.0053	0.00012539	0.001217	down	Gclm	1.4537	0.001106	0.0097347	up
Acox1	-1.6194	0.00012541	0.001217	down	LOC103690019	-2.9112	0.0011068	0.0097368	down
Bhlhe22	1.8622	0.00012599	0.0012214	up	Fignl1	-2.2019	0.0011102	0.0097535	down
Ier5l	1.8863	0.00012651	0.0012259	up	Agfg2	1.1188	0.0011106	0.0097535	up
Adamts9	1.4004	0.00012682	0.0012277	up	Pdrg1	-1.092	0.0011122	0.009763	down
H4f3	2.5105	0.00012677	0.0012277	up	Il23r	-5.2507	0.0011159	0.0097916	down
Hdgfl3	1.8868	0.00012712	0.00123	up	LOC102552829	-5.1092	0.0011203	0.0098259	down
Il1r2	3.0098	0.00012753	0.0012334	up	Zgrf1	-1.1179	0.0011227	0.0098423	down
Rtn4	1.5811	0.00012894	0.0012457	up	Eml5	1.1735	0.0011344	0.0099279	up
AABR07015507.1	-1.0133	0.00012923	0.0012479	down	AABR07011951.1	-1.7827	0.001137	0.0099422	down
AABR07044470.1	5.6351	0.00012946	0.0012496	up	LOC100361457	-1.6718	0.0011386	0.0099427	down
Epop	-1.9152	0.00012995	0.0012537	down	Ago2	-1.4447	0.0011384	0.0099427	down
Dlgap5	2.9456	0.00013009	0.0012544	up	AABR07040412.1	-2.0404	0.0011396	0.009947	down
Gpsm1	1.0036	0.00013135	0.0012659	up	Glyctk	1.5074	0.0011432	0.0099714	up
LOC497899	-1.4731	0.00013232	0.0012747	down	Slc35e1	-1.9118	0.0011433	0.0099714	down
Bbox1	-1.8123	0.00013241	0.001275	down	LOC360919	1.4673	0.0011458	0.0099887	up
Tubb4b	1.279	0.00013378	0.0012863	up	LOC100912564	-2.1959	0.0011484	0.010006	down
Ackr3	1.7003	0.00013434	0.0012904	up	Cenpm	1.1711	0.0011491	0.010008	up
Aadac	-1.5453	0.00013525	0.0012986	down	Endog	1.0155	0.0011532	0.010032	up
RGD1309534	-1.7779	0.00013606	0.0013051	down	Fgb	1.0454	0.0011563	0.010049	up
Gpc1	3.6027	0.00013637	0.0013074	up	AABR07060953.1	-2.4124	0.0011637	0.010096	down
Ttr	-1.7961	0.00013645	0.0013075	down	Rapgef1	-1.6173	0.0011636	0.010096	down
Cenph	4.8257	0.00013698	0.0013119	up	Prkar2b	-1.6935	0.0011635	0.010096	down
Tmem218	-1.4687	0.00013705	0.001312	down	AABR07027394.3	4.7016	0.0011635	0.010096	up
Flrt2	2.1551	0.00013717	0.0013126	up	Tpst1	1.2196	0.0011687	0.010135	up
Rnasel	1.2209	0.00013737	0.0013138	up	Dusp16	-1.9271	0.0011694	0.010137	down
Aldh8a1	-1.6288	0.00013749	0.0013143	down	Arfip1	-1.068	0.0011707	0.01014	down
Noc3l	1.326	0.00013783	0.0013163	up	Espnl	-4.6463	0.0011706	0.01014	down
Dbn1	1.9175	0.00013777	0.0013163	up	Prodh1	2.1168	0.0011789	0.010206	up
Arhgap9	1.3405	0.0001383	0.0013196	up	Nudt2	1.0195	0.0011813	0.010218	up
Igf1	-1.3657	0.00013901	0.0013257	down	AABR07063082.1	-1.8267	0.0011842	0.010239	down
Agap1	1.1093	0.00013943	0.0013284	up	Klf3	-1.0184	0.0011878	0.010266	down
Xkr6	1.8355	0.00014023	0.0013355	up	Gpx8	-1.3958	0.0011886	0.010269	down
AABR07051642.1	6.0388	0.00014061	0.0013384	up	AABR07005535.1	1.0957	0.0011901	0.010273	up
Ces2c	-1.6479	0.00014086	0.0013402	down	Chst1	-1.9508	0.0012016	0.010358	down
Fdxr	-1.1252	0.00014101	0.0013403	down	LOC102550012	2.9836	0.0012038	0.010373	up
Fgd2	1.5859	0.00014096	0.0013403	up	Cdkl2	-1.0798	0.0012197	0.010487	down
Bgn	1.4008	0.00014141	0.0013435	up	Cpt1a	1.1743	0.0012258	0.010527	up
Klc1	1.3326	0.00014203	0.0013487	up	Tmem63c	1.3157	0.0012284	0.010531	up
Crct1	5.3635	0.00014247	0.0013522	up	LOC100911186	1.4026	0.0012359	0.010578	up
Aadat	-1.7905	0.00014316	0.0013581	down	Glyat	2.0603	0.001236	0.010578	up
44622	-1.5472	0.00014373	0.0013629	up	Txk	1.1336	0.0012366	0.010579	up
Pacsin1	4.01	0.00014427	0.0013673	up	Crk	-1.7896	0.001242	0.01062	down
Fcgr3a	1.3206	0.00014449	0.0013688	up	AABR07006333.1	-2.8866	0.0012443	0.010635	down
Spata5	1.25	0.00014563	0.0013789	up	Ms4a4e	-1.9164	0.0012592	0.010735	down
Mical2	1.6763	0.00014595	0.001381	up	Srpra	-1.2637	0.0012601	0.010739	down
Rab40b	-1.7389	0.00014599	0.001381	down	Cdca3	-3.3619	0.0012689	0.010809	down
LOC102555217	-1.5871	0.00014698	0.0013884	down	Dipk1c	-5.3504	0.0012711	0.010818	down
Etnk2	-1.7201	0.00014767	0.0013943	down	AABR07053516.1	-1.3459	0.0012734	0.010833	down
RGD1563400	5.4864	0.00014789	0.0013957	up	Panx2	1.3781	0.0012762	0.010843	up
Thy1	3.5188	0.00014802	0.0013962	up	S100a8	-1.6281	0.0012768	0.010844	down
Rhoq	1.3826	0.00014838	0.0013991	up	Cd3eap	-1.0983	0.0012828	0.010881	down
Inhbb	1.9055	0.00014898	0.001404	up	AABR07027799.1	-1.5749	0.0012851	0.010896	down
Tp73	-3.4624	0.00014919	0.0014054	down	Tmem263	-1.3915	0.0012873	0.01091	down
Gpr88	1.9132	0.00015191	0.0014303	up	AABR07018331.2	4.3194	0.0012897	0.010926	up
Pc	-1.9475	0.00015206	0.0014305	down	LOC100909849	1.424	0.0012957	0.010968	up
Aebp1	1.6354	0.00015208	0.0014305	up	Prmt2	-1.3547	0.0012952	0.010968	down
Slc44a3	1.66	0.0001526	0.0014348	up	Adamts9	-1.1935	0.0012986	0.010987	down
Wnt9b	1.6928	0.00015281	0.001436	up	NEWGENE_1306714	-2.6464	0.0013041	0.01102	down
Hgfac	-1.3662	0.00015373	0.001444	down	Bmp3	-5.5987	0.00131	0.011061	down
Bin2	1.5586	0.0001543	0.001448	up	Itih1	1.5606	0.0013234	0.011155	up
Pop5	-1.0523	0.00015428	0.001448	down	Cyp4f17	1.1121	0.0013316	0.01121	up
Rac2	1.4378	0.00015475	0.0014512	up	LOC102556092	-2.0289	0.0013357	0.01124	down
Veph1	-1.8089	0.00015673	0.0014674	down	Adh5	1.3635	0.0013526	0.011367	up
Wt1	2.3972	0.00015779	0.0014753	up	Bub1b	-3.254	0.0013564	0.011395	down
Qsox1	1.8763	0.00015781	0.0014753	up	Gsdma	-4.7625	0.001366	0.011466	down
Knstrn	4.2792	0.0001587	0.001483	up	Slc43a1	1.2889	0.0013703	0.011497	up
Prmt3	1.0627	0.00015946	0.0014894	up	Brip1	-3.0176	0.0013736	0.011516	down
Ttc23	-1.3406	0.00016051	0.0014985	down	F7	1.0364	0.0013779	0.011547	up
RGD1305347	-1.5805	0.00016096	0.0015013	down	Lif	-2.8928	0.0013816	0.011563	down
Gsta4	-1.4069	0.0001626	0.0015159	down	Adamts2	-1.2063	0.0013872	0.011605	down
Cpeb1	3.5533	0.00016437	0.0015316	up	Adamtsl4	1.5269	0.0013884	0.011608	up
Zfp354a	-2.1448	0.00016534	0.0015401	down	Klrg1	1.1633	0.0013893	0.011608	up
Ptgs1	1.2316	0.00016604	0.0015458	up	Ucma	1.5414	0.0013893	0.011608	up
Mmrn1	1.886	0.00016646	0.0015483	up	Skil	-1.7752	0.0013982	0.011677	down
Sar1b	-1.157	0.00016641	0.0015483	down	Incenp	-1.4899	0.0014119	0.011763	down
Homer3	1.1206	0.00016679	0.0015506	up	Flna	-1.2057	0.0014117	0.011763	down
AABR07054000.1	-1.4091	0.00016692	0.0015511	down	Trem3	-2.5792	0.001419	0.011807	down
Slc39a8	-1.3555	0.00016726	0.0015528	down	Cyp4f4	1.7707	0.0014216	0.011824	up
Cat	-1.7197	0.00016722	0.0015528	down	Tmem160	1.0779	0.001427	0.011847	up
Ampd3	2.4366	0.00016746	0.0015539	up	Asb2	1.2057	0.0014272	0.011847	up
Rgs2	1.8587	0.00016814	0.0015595	up	Tmprss6	1.2627	0.0014269	0.011847	up
Gramd1b	1.4509	0.00016842	0.0015614	up	Aspdh	1.4777	0.0014298	0.011863	up
Ccl4	1.9275	0.00016983	0.001573	up	AABR07065423.1	-1.994	0.0014479	0.011989	down
Tdrd15	-2.0873	0.00017051	0.0015786	down	Scin	1.501	0.0014486	0.011989	up
Depp1	-2.4077	0.00017141	0.0015851	down	Cenpk	-2.1038	0.0014529	0.012019	down
Diaph3	4.4347	0.00017145	0.0015851	up	Pdlim3	-1.848	0.0014534	0.012019	down
Tsc22d3	-1.4219	0.00017208	0.0015902	down	Lpin3	-1.0903	0.0014653	0.012103	down
Aoc1	2.1169	0.00017245	0.0015929	up	Clasp1	-1.7639	0.0014668	0.01211	down
LOC100910526	-2.2728	0.00017261	0.0015936	down	Mospd1	-1.463	0.0014716	0.01213	down
AABR07066188.1	-2.9008	0.00017275	0.0015941	down	AABR07068341.1	-1.2255	0.0014713	0.01213	down
Abat	-1.8734	0.00017297	0.0015954	down	Pfkfb2	-1.5445	0.00147	0.01213	down
Bbs10	-1.4041	0.00017346	0.0015992	down	Magix	1.3411	0.001475	0.012148	up
Renbp	1.4276	0.00017421	0.0016048	up	AABR07069282.1	-3.6204	0.0014787	0.012169	down
Flacc1	-2.6164	0.00017423	0.0016048	down	AABR07006691.1	1.6477	0.0014938	0.012273	up
AABR07047189.1	-3.3393	0.00017477	0.001609	down	Slco2b1	1.6061	0.0014946	0.012274	up
Trim47	1.6382	0.00017497	0.0016101	up	Plg	1.5989	0.0015006	0.012309	up
Sgpp1	-1.3142	0.00017612	0.00162	down	Dkk3	-1.2009	0.0015019	0.012312	down
Lilrb2	2.7811	0.00017665	0.0016234	up	Wipi1	-1.0208	0.0015027	0.012312	down
AABR07034736.1	4.8854	0.00017709	0.0016266	up	Akr1c14	1.3317	0.0015058	0.012331	up
Rplp2	3.5463	0.00017768	0.0016306	up	Spdl1	-1.6602	0.0015243	0.012462	down
Rel	1.7641	0.00017764	0.0016306	up	Shisa4	-3.1426	0.0015256	0.012464	down
Uox	-1.3551	0.00017804	0.0016332	down	Ncr1	1.6081	0.0015281	0.012475	up
Ttc39c	-1.2543	0.00017905	0.0016417	down	Creg1	1.4511	0.0015317	0.012492	up
NEWGENE_1306714	3.2171	0.0001794	0.0016441	up	Lman1	-1.6954	0.0015334	0.012495	down
Rbpjl	2.2561	0.00018034	0.0016519	up	Sel1l3	1.1047	0.001539	0.012531	up
Sdha	-1.3722	0.00018078	0.0016544	down	Cyp26c1	2.3893	0.0015522	0.012613	up
Scnn1a	-1.7869	0.00018071	0.0016544	down	Adamts12	-1.0772	0.0015567	0.01264	down
Pank1	-1.9374	0.00018158	0.0016603	down	Ctla4	-2.0739	0.0015649	0.012696	down
Tma16	1.3488	0.00018157	0.0016603	up	Ska1	-5.2361	0.0015673	0.012711	down
[truncated: 1,671 more rows]
